# Supplementary material for: Evolutionary Analysis of Plastid Genomes of Seven Lonicera L. Species: Implications for Sequence Divergence and Phylogenetic Relationships
Source: Int J Mol Sci. 2018 Dec 14;19(12):4039. doi: 10.3390/ijms19124039 (PMC6321470; doi:10.3390/ijms19124039)
Supplement: Supplementary file 1 [file ijms-19-04039-s001.zip › Table S1.xlsx]

## Sheet: Sheet1
Table S1 Simple sequence repeats in each of seven Lonicera plastid genomes.
Species	SSR type	Motif	SSR size (bp)	Start	End	Region	Annotation
L. ferdinandi	p1	(A)10	10	6012	6021	LSC;IGS	rps16-trnQ-UUG
L. ferdinandi	p1	(A)10	10	12396	12405	LSC;IGS	atpA-atpF
L. ferdinandi	p1	(A)10	10	66100	66109	LSC;IGS	petA-psbJ
L. ferdinandi	p1	(A)10	10	118601	118610	SSC;IGS	ndhD-psaC
L. ferdinandi	p1	(A)11	11	7500	7510	LSC;IGS	rps16-trnQ-UUG
L. ferdinandi	p1	(A)11	11	56945	56955	LSC;IGS	atpB-rbcL
L. ferdinandi	p1	(A)11	11	59361	59371	LSC	ψaccD-rbcL
L. ferdinandi	p1	(A)11	11	71982	71992	LSC	rps18 intron
L. ferdinandi	p1	(A)11	11	113793	113803	SSC	CDS;ndhF
L. ferdinandi	p1	(A)14	14	46183	46196	LSC	ycf3 intron
L. ferdinandi	p1	(A)14	14	141543	141556	IRa;IGS	trnV-GAC-rps12
L. ferdinandi	p1	(C)11	11	37908	37918	LSC;IGS	psbZ-trnG-UCC
L. ferdinandi	p1	(C)12	12	8399	8410	LSC;IGS	psbK-psbI
L. ferdinandi	p1	(G)11	11	15267	15277	LSC;IGS	atpH-atpI
L. ferdinandi	p1	(T)10	10	4725	4734	LSC;IGS	trnK-UUU-rps16
L. ferdinandi	p1	(T)10	10	10042	10051	LSC	trnG-GCC intron
L. ferdinandi	p1	(T)10	10	23884	23893	LSC	rpoC1 intron
L. ferdinandi	p1	(T)10	10	27131	27140	LSC;CDS	rpoB
L. ferdinandi	p1	(T)10	10	31710	31719	LSC;IGS	psbM-trnE-UUC
L. ferdinandi	p1	(T)10	10	53481	53490	LSC	trnV-UAC intron
L. ferdinandi	p1	(T)10	10	56357	56366	LSC;CDS	atpB
L. ferdinandi	p1	(T)10	10	62288	62297	LSC;IGS	psaI-ycf4
L. ferdinandi	p1	(T)10	10	80589	80598	LSC;CDS	rpoA
L. ferdinandi	p1	(T)10	10	82509	82518	LSC;IGS	infA-rps8
L. ferdinandi	p1	(T)10	10	130352	130361	SSC;CDS	ycf1
L. ferdinandi	p1	(T)11	11	6379	6389	LSC;IGS	rps16-trnQ-UUG
L. ferdinandi	p1	(T)12	12	13129	13140	LSC	atpF intron
L. ferdinandi	p1	(T)12	12	13799	13810	LSC;IGS	atpF-atpH
L. ferdinandi	p1	(T)13	13	73253	73265	LSC;IGS	rpl20-rps12
L. ferdinandi	p1	(T)14	14	101511	101524	IRb;IGS	rps12-trnV-GAC
L. ferdinandi	p1	(T)16	16	83027	83042	LSC;IGS	rps8-rpl14
L. ferdinandi	p2	(AT)5	10	20778	20787	LSC;CDS	rpoC2
L. ferdinandi	p2	(AT)5	10	21812	21821	LSC;CDS	rpoC1
L. ferdinandi	p2	(TA)5	10	33579	33588	LSC;IGS	trnE-UUC-trnT-GGU
L. ferdinandi	p3	(TTG)4	12	50581	50592	LSC;IGS	trnF-GAA-ndhJ
L. ferdinandi	p3	(TTC)4	12	70992	71003	LSC;IGS	psaJ-rpl33
L. ferdinandi	p4	(CAAT)3	12	14402	14413	LSC;IGS	atpH-atpI
L. ferdinandi	p4	(TTAA)3	12	23650	23661	LSC	rpoC1 intron
L. ferdinandi	p4	(AGAT)3	12	60618	60629	LSC	ψaccD
L. ferdinandi	p4	(TATC)3	12	94657	94668	IRb;CDS	ycf2
L. ferdinandi	p4	(ATAA)3	12	121138	121149	SSC;IGS	ndhI-ndhA
L. ferdinandi	p4	(AGAT)3	12	148398	148409	IRa;CDS	ycf2
L. hispida	p1	(A)10	10	66150	66159	LSC;IGS	petA-psbJ
L. hispida	p1	(A)10	10	79546	79555	LSC;IGS	petB-petD
L. hispida	p1	(A)10	10	82254	82263	LSC;IGS	rpl36-infA
L. hispida	p1	(A)10	10	118599	118608	SSC;IGS	ndhD-psaC
L. hispida	p1	(A)11	11	44084	44094	LSC;IGS	psaA-ycf3
L. hispida	p1	(A)11	11	46304	46314	LSC	ycf3 intron
L. hispida	p1	(A)11	11	57037	57047	LSC;IGS	atpB-rbcL
L. hispida	p1	(A)11	11	72006	72016	LSC	rps18 intron
L. hispida	p1	(A)11	11	113815	113825	SSC;CDS	ndhF
L. hispida	p1	(A)12	12	116119	116130	SSC;CDS	ccsA
L. hispida	p1	(A)16	16	141644	141659	IRa;IGS	trnV-GAC-rps12
L. hispida	p1	(A)17	17	72240	72256	LSC;IGS	rps18-rpl20
L. hispida	p1	(C)12	12	38037	38048	LSC;IGS	psbZ-trnG-UCC
L. hispida	p1	(T)10	10	27254	27263	LSC;CDS	rpoB
L. hispida	p1	(T)10	10	50291	50300	LSC;IGS	trnF-GAA-ndhJ
L. hispida	p1	(T)10	10	56449	56458	LSC;CDS	atpB
L. hispida	p1	(T)10	10	68658	68667	LSC;IGS	psbE-petL
L. hispida	p1	(T)10	10	80646	80655	LSC;CDS	rpoA
L. hispida	p1	(T)10	10	82566	82575	LSC;IGS	infA-rps8
L. hispida	p1	(T)10	10	128938	128947	SSC;CDS	ycf1
L. hispida	p1	(T)11	11	13251	13261	LSC	atpF intron
L. hispida	p1	(T)11	11	66331	66341	LSC;IGS	petA-psbJ
L. hispida	p1	(T)12	12	62336	62347	LSC;IGS	psaI-ycf4
L. hispida	p1	(T)12	12	73278	73289	LSC;IGS	rpl20-rps12
L. hispida	p1	(T)13	13	83084	83096	LSC;IGS	rps8-rpl14
L. hispida	p1	(T)16	16	101558	101573	IRb;IGS	rps12-trnV-GAC
L. hispida	p1	(T)17	17	130295	130311	SSC;CDS	ycf1
L. hispida	p2	(AT)5	10	20902	20911	LSC;CDS	rpoC2
L. hispida	p2	(AT)5	10	21936	21945	LSC;CDS	rpoC1
L. hispida	p2	(AT)6	12	28620	28631	LSC;IGS	rpoB-trnC-GCA
L. hispida	p2	(TA)5	10	33701	33710	LSC;IGS	trnE-UUC-trnT-GGU
L. hispida	p3	(TTG)4	12	50672	50683	LSC;IGS	trnF-GAA-ndhJ
L. hispida	p3	(TTC)4	12	71024	71035	LSC;IGS	psaJ-rpl33
L. hispida	p3	(TTC)4	12	88563	88574	LSC;CDS	rpl23
L. hispida	p4	(CAAT)4	16	14520	14535	LSC;IGS	atpH-atpI
L. hispida	p4	(TTTA)3	12	52836	52847	LSC;IGS	ndhC-trnV-UAC
L. hispida	p4	(AGAT)3	12	60660	60671	LSC	ψaccD
L. hispida	p4	(TATC)3	12	94705	94716	IRb;CDS	ycf2
L. hispida	p4	(TCTT)3	12	129794	129805	SSC;CDS	ycf1
L. hispida	p4	(AGAT)3	12	148500	148511	IRa;CDS	ycf2
L. hispida	p5	(GAATA)3	15	84228	84242	LSC;IGS	rpl16-rps3
L. hispida	p6	(TAGGGA)3	18	60034	60051	LSC;IGS	rbcL-accD
L. hispida	p6	(AATGAA)3	18	111511	111528	IRb;IGS	trnN-GUU-ndhF
L. hispida	p6	(TTCATT)3	18	131689	131706	IRa;IGS	ycf1-trnR-ACG
L. nervosa	p1	(A)10	10	4496	4505	LSC;IGS	trnK-UUU-rps16
L. nervosa	p1	(A)10	10	38165	38174	LSC;IGS	psbZ-trnG-UCC
L. nervosa	p1	(A)10	10	114026	114035	SSC;CDS	ndhF
L. nervosa	p1	(A)11	11	6177	6187	LSC;IGS	rps16-trnQ-UUG
L. nervosa	p1	(A)11	11	7651	7661	LSC;IGS	rps16-trnQ-UUG
L. nervosa	p1	(A)11	11	37616	37626	LSC;IGS	trnS-UGA-psbZ
L. nervosa	p1	(A)11	11	82359	82369	LSC;IGS	rpl36-infA
L. nervosa	p1	(A)11	11	118834	118844	SSC;IGS	ndhD-psaC
L. nervosa	p1	(A)12	12	46298	46309	LSC	ycf3 intron
L. nervosa	p1	(A)12	12	57019	57030	LSC;IGS	atpB-rbcL
L. nervosa	p1	(A)12	12	59396	59407	LSC	ψaccD-rbcL
L. nervosa	p1	(G)10	10	69024	69033	LSC;IGS	psbE-petL
L. nervosa	p1	(G)11	11	15403	15413	LSC;IGS	atpH-atpI
L. nervosa	p1	(T)10	10	12534	12543	LSC;IGS	atpA-atpF
L. nervosa	p1	(T)10	10	19434	19443	LSC;CDS	rpoC2
L. nervosa	p1	(T)10	10	27272	27281	LSC;CDS	rpoB
L. nervosa	p1	(T)10	10	50680	50689	LSC;IGS	trnF-GAA-ndhJ
L. nervosa	p1	(T)10	10	56432	56441	LSC;CDS	atpB
L. nervosa	p1	(T)10	10	80751	80760	LSC;CDS	rpoA
L. nervosa	p1	(T)10	10	129276	129285	SSC;CDS	ycf1
L. nervosa	p1	(T)11	11	4887	4897	LSC;IGS	trnK-UUU-rps16
L. nervosa	p1	(T)11	11	30675	30685	LSC;IGS	petN-psbM
L. nervosa	p1	(T)11	11	48531	48541	LSC;IGS	trnT-UGU-trnL-UAA
L. nervosa	p1	(T)11	11	62368	62378	LSC;IGS	psaI-ycf4
L. nervosa	p1	(T)11	11	80490	80500	LSC;IGS	petD-rpoA
L. nervosa	p1	(T)11	11	83690	83700	LSC;IGS	rpl14-rpl16
L. nervosa	p1	(T)12	12	6534	6545	LSC;IGS	rps16-trnQ-UUG
L. nervosa	p1	(T)12	12	83189	83200	LSC;IGS	rps8-rpl14
L. nervosa	p1	(T)15	15	72352	72366	LSC;IGS	rps18-rpl20
L. nervosa	p1	(T)17	17	130490	130506	SSC;CDS	ycf1
L. nervosa	p1	(T)20	20	116038	116057	SSC;IGS	trnL-UAG-ccsA
L. nervosa	p2	(AT)5	10	20913	20922	LSC;CDS	rpoC2
L. nervosa	p2	(AT)5	10	21949	21958	LSC;CDS	rpoC1
L. nervosa	p2	(TA)6	12	33701	33712	LSC;IGS	trnE-UUC-trnT-GGU
L. nervosa	p3	(AAT)4	12	66598	66609	LSC;IGS	petA-psbJ
L. nervosa	p3	(TTC)4	12	71105	71116	LSC;IGS	psaJ-rpl33
L. nervosa	p4	(CAAT)3	12	14542	14553	LSC;IGS	atpH-atpI
L. nervosa	p4	(TTTA)3	12	15290	15301	LSC;IGS	atpH-atpI
L. nervosa	p4	(TTAA)3	12	23787	23798	LSC	rpoC1 intron
L. nervosa	p4	(AGAT)3	12	60692	60703	LSC	ψaccD
L. nervosa	p4	(TATC)3	12	94809	94820	IRb;CDS	ycf2
L. nervosa	p4	(ATAA)3	12	121365	121376	SSC;IGS	ndhI-ndhA
L. nervosa	p4	(AGAT)3	12	148770	148781	IRa;CDS	ycf2
L. nervosa	p6	(GAAAAA)3	18	110722	110739	IRb;IGS	rrn5-trnR-ACG
L. nervosa	p6	(TCTATA)3	18	115419	115436	SSC;IGS	rpl32-trnL-UAG
L. nervosa	p6	(CTTTTT)3	18	132851	132868	IRa;IGS	rrn5-trnR-ACG
L. fragrantissima var. lancifolia	p1	(A)10	10	4484	4493	LSC;IGS	rps16-trnK-UUU
L. fragrantissima var. lancifolia	p1	(A)10	10	10780	10789	LSC;IGS	trnR-UCU-trnG-GCC
L. fragrantissima var. lancifolia	p1	(A)10	10	44094	44103	LSC;IGS	psaA-ycf3
L. fragrantissima var. lancifolia	p1	(A)10	10	57088	57097	LSC;IGS	atpB-rbcL
L. fragrantissima var. lancifolia	p1	(A)10	10	66006	66015	LSC;IGS	petA-psbJ
L. fragrantissima var. lancifolia	p1	(A)10	10	80233	80242	LSC;IGS	petD-rpoA
L. fragrantissima var. lancifolia	p1	(A)10	10	83478	83487	LSC;IGS	rpl14-rpl16
L. fragrantissima var. lancifolia	p1	(A)11	11	6160	6170	LSC;IGS	rps16-trnQ-UUG
L. fragrantissima var. lancifolia	p1	(A)11	11	12535	12545	LSC;IGS	atpA-atpF
L. fragrantissima var. lancifolia	p1	(A)11	11	71876	71886	LSC;intron	rps18
L. fragrantissima var. lancifolia	p1	(A)11	11	113758	113768	SSC;CDS	ndhF
L. fragrantissima var. lancifolia	p1	(A)12	12	79367	79378	LSC;IGS	petB-petD
L. fragrantissima var. lancifolia	p1	(A)12	12	116076	116087	SSC;CDS	ccsA
L. fragrantissima var. lancifolia	p1	(A)15	15	72110	72124	LSC;IGS	rps18-rpl20
L. fragrantissima var. lancifolia	p1	(A)15	15	141772	141786	IRa;IGS	trnV-GAC-rps12
L. fragrantissima var. lancifolia	p2	(AG)5	10	53175	53184	LSC;IGS	ndhC-trnV-UAC
L. fragrantissima var. lancifolia	p4	(AGAT)3	12	60548	60559	LSC	ψaccD
L. fragrantissima var. lancifolia	p4	(AGAT)3	12	148637	148648	IRa;CDS	ycf2
L. fragrantissima var. lancifolia	p2	(AT)5	10	20928	20937	LSC;CDS	rpoC2
L. fragrantissima var. lancifolia	p2	(AT)5	10	21961	21970	LSC;CDS	rpoC1
L. fragrantissima var. lancifolia	p4	(ATAA)3	12	121084	121095	SSC;IGS	ndhI-ndhA
L. fragrantissima var. lancifolia	p4	(ATTT)3	12	52890	52901	LSC;IGS	ndhC-trnV-UAC
L. fragrantissima var. lancifolia	p1	(C)13	13	38037	38049	LSC;IGS	psbZ-trnG-UCC
L. fragrantissima var. lancifolia	p4	(CAAT)3	12	14542	14553	LSC;IGS	atpH-atpI
L. fragrantissima var. lancifolia	p1	(T)10	10	6517	6526	LSC;IGS	rps16-trnQ-UUG
L. fragrantissima var. lancifolia	p1	(T)10	10	13940	13949	LSC;IGS	atpF-atpH
L. fragrantissima var. lancifolia	p1	(T)10	10	27278	27287	LSC;CDS	rpoB
L. fragrantissima var. lancifolia	p1	(T)10	10	56500	56509	LSC;CDS	atpB
L. fragrantissima var. lancifolia	p1	(T)10	10	73146	73155	LSC;IGS	rpl20-rps12
L. fragrantissima var. lancifolia	p1	(T)11	11	62227	62237	LSC;IGS	psaI-ycf4
L. fragrantissima var. lancifolia	p1	(T)11	11	80471	80481	LSC;CDS	rpoA
L. fragrantissima var. lancifolia	p1	(T)13	13	13269	13281	LSC	atpF intron
L. fragrantissima var. lancifolia	p1	(T)13	13	82937	82949	LSC;IGS	rps8-rpl14
L. fragrantissima var. lancifolia	p1	(T)13	13	130755	130767	LSC;IGS	ycf1-trnN-GUU
L. fragrantissima var. lancifolia	p1	(T)14	14	50340	50353	LSC;IGS	trnF-GAA-ndhJ
L. fragrantissima var. lancifolia	p1	(T)15	15	101451	101465	IRb;IGS	trnV-GAC-rps12
L. fragrantissima var. lancifolia	p1	(T)18	18	130387	130404	SSC;CDS	ycf1
L. fragrantissima var. lancifolia	p2	(TA)5	10	33702	33711	LSC;IGS	trnE-UUC-trnT-GGU
L. fragrantissima var. lancifolia	p4	(TAAT)3	12	38499	38510	LSC;IGS	trnG-UCC- trnfM-CAU
L. fragrantissima var. lancifolia	p6	(TAGGGA)3	18	60078	60095	LSC	ψaccD-rbcL
L. fragrantissima var. lancifolia	p4	(TATC)3	12	94588	94599	IRb;CDS	ycf2
L. fragrantissima var. lancifolia	p4	(TCTT)3	12	129893	129904	SSC;CDS	ycf1
L. fragrantissima var. lancifolia	p4	(TTAA)3	12	23799	23810	LSC;intron	rpoC1
L. fragrantissima var. lancifolia	p3	(TTC)4	12	70894	70905	LSC;IGS	psaJ-rpl33
L. fragrantissima var. lancifolia	p3	(TTG)4	12	50723	50734	LSC;IGS	trnF-GAA-ndhJ
L. fragrantissima var. lancifolia	p5	(TTTAA)3	15	72961	72975	LSC;IGS	rpl20-rps12
L. japonica	p1	(A)10	10	12529	12538	LSC;IGS	atpA-atpF
L. japonica	p1	(A)10	10	38142	38151	LSC;IGS	psbZ-trnG-UCC
L. japonica	p1	(A)10	10	46290	46299	LSC;intron	ycf3
L. japonica	p1	(A)10	10	57022	57031	LSC;IGS	atpB-rbcL
L. japonica	p1	(A)10	10	59386	59395	LSC	ψaccD-rbcL
L. japonica	p1	(A)10	10	72272	72281	LSC;intron	rps18
L. japonica	p1	(A)10	10	82471	82480	LSC;IGS	rpl36-infA
L. japonica	p1	(A)11	11	4486	4496	LSC;IGS	rps16-trnK-UUU
L. japonica	p1	(A)11	11	5299	5309	LSC;intron	rps16
L. japonica	p1	(A)11	11	7631	7641	LSC;IGS	rps16-trnQ-UUG
L. japonica	p1	(A)11	11	46628	46638	LSC;IGS	ycf3-trnS-GGA
L. japonica	p1	(A)11	11	114086	114096	SSC;CDS	ndhF
L. japonica	p1	(A)11	11	142140	142150	IRa;IGS	trnV-GAC-rps12
L. japonica	p4	(AATT)3	12	71046	71057	LSC;IGS	psaJ-rpl33
L. japonica	p4	(AGAT)3	12	60922	60933	LSC	ψaccD
L. japonica	p4	(AGAT)3	12	148991	149002	IRa;CDS	ycf2
L. japonica	p2	(AT)5	10	20893	20902	LSC;CDS	rpoC2
L. japonica	p2	(AT)5	10	21917	21926	LSC;CDS	rpoC1
L. japonica	p4	(ATAA)3	12	121408	121419	SSC;IGS	ndhI-ndhA
L. japonica	p6	(ATTCCA)3	18	129219	129236	SSC;CDS	ycf1
L. japonica	p1	(C)10	10	5142	5151	LSC;intron	rps16
L. japonica	p1	(C)11	11	38000	38010	LSC;IGS	psbZ-trnG-UCC
L. japonica	p1	(C)11	11	59144	59154	LSC	ψaccD-rbcL
L. japonica	p1	(C)13	13	17291	17303	LSC;IGS	rps2-rpoC2
L. japonica	p6	(GGATAG)3	18	59951	59968	LSC	ψaccD-rbcL
L. japonica	p1	(T)10	10	27245	27254	LSC;CDS	rpoB
L. japonica	p1	(T)10	10	80602	80611	LSC;CDS	rpoA
L. japonica	p1	(T)10	10	82230	82239	LSC;IGS	rps11-rpl36
L. japonica	p1	(T)10	10	83806	83815	LSC;IGS	rpl14-rpl16
L. japonica	p1	(T)10	10	115885	115894	LSC;IGS	rpl32-trnL-UAG
L. japonica	p1	(T)11	11	62596	62606	LSC;IGS	psaI-ycf4
L. japonica	p1	(T)11	11	83306	83316	LSC;IGS	rps8-rpl14
L. japonica	p1	(T)11	11	101787	101797	IRb;IGS	trnV-GAC-rps12
L. japonica	p1	(T)12	12	48521	48532	LSC;IGS	trnT-UGU-trnL-UAA
L. japonica	p1	(T)16	16	130746	130761	SSC;CDS	ycf1
L. japonica	p2	(TA)5	10	33651	33660	LSC;IGS	trnE-UUC-trnT-GGU
L. japonica	p4	(TATC)3	12	94934	94945	IRb;CDS	ycf2
L. japonica	p4	(TCTT)3	12	130250	130261	SSC;CDS	ycf1
L. japonica	p4	(TTAA)3	12	23758	23769	LSC;intron	rpoC1
L. japonica	p6	(TTATCA)3	18	129764	129781	SSC;CDS	ycf1
L. japonica	p3	(TTC)4	12	71286	71297	LSC;IGS	psaJ-rpl33
L. stephanocarpa	p1	(A)10	10	66434	66443	LSC;IGS	petA-psbJ
L. stephanocarpa	p1	(A)10	10	79828	79837	LSC;IGS	petB-petD
L. stephanocarpa	p1	(A)10	10	82537	82546	LSC;IGS	rpl36-infA
L. stephanocarpa	p1	(A)10	10	118911	118920	SSC;IGS	ndhD-psaC
L. stephanocarpa	p1	(A)11	11	44304	44314	LSC;IGS	psaA-ycf3
L. stephanocarpa	p1	(A)11	11	46522	46532	LSC;intron	ycf3
L. stephanocarpa	p1	(A)11	11	57326	57336	LSC;IGS	atpB-rbcL
L. stephanocarpa	p1	(A)11	11	72290	72300	LSC;intron	rps18
L. stephanocarpa	p1	(A)11	11	114127	114137	SSC;CDS	ndhF
L. stephanocarpa	p1	(A)12	12	116431	116442	SSC;CDS	ccsA
L. stephanocarpa	p1	(A)16	16	142128	142143	IRa;IGS	trnV-GAC-rps12
L. stephanocarpa	p1	(A)17	17	72524	72540	LSC;IGS	rps18-rpl20
L. stephanocarpa	p6	(AATGAA)3	18	111792	111809	IRb;IGS	trnN-GUU-ndhF
L. stephanocarpa	p4	(AGAT)3	12	60978	60989	LSC	ψaccD
L. stephanocarpa	p4	(AGAT)3	12	148984	148995	IRa;CDS	ycf2
L. stephanocarpa	p2	(AT)5	10	20912	20921	LSC;CDS	rpoC2
L. stephanocarpa	p2	(AT)5	10	22106	22115	LSC;CDS	rpoC1
L. stephanocarpa	p2	(AT)6	12	28789	28800	LSC;IGS	rpoB-trnC-GCA
L. stephanocarpa	p1	(C)12	12	38167	38178	LSC;IGS	psbZ-trnG-UCC
L. stephanocarpa	p4	(CAAT)4	16	14530	14545	LSC;IGS	atpH-atpI
L. stephanocarpa	p5	(GAATA)3	15	84511	84525	LSC;IGS	rpl16-rps3
L. stephanocarpa	p1	(T)10	10	10728	10737	LSC;IGS	trnG-GCC- trnR-UCU
L. stephanocarpa	p1	(T)10	10	27423	27432	LSC;CDS	rpoB
L. stephanocarpa	p1	(T)10	10	50509	50518	LSC;IGS	trnF-GAA-ndhJ
L. stephanocarpa	p1	(T)10	10	56738	56747	LSC;CDS	atpB
L. stephanocarpa	p1	(T)10	10	68942	68951	LSC;IGS	psbE-petL
L. stephanocarpa	p1	(T)10	10	73562	73571	LSC;IGS	rpl20-rps12
L. stephanocarpa	p1	(T)10	10	82849	82858	LSC;IGS	infA-rps8
L. stephanocarpa	p1	(T)11	11	13261	13271	LSC;intron	atpF
L. stephanocarpa	p1	(T)11	11	62621	62631	LSC;IGS	psaI-ycf4
L. stephanocarpa	p1	(T)11	11	66615	66625	LSC;IGS	petA-psbJ
L. stephanocarpa	p1	(T)11	11	80928	80938	LSC;CDS	rpoA
L. stephanocarpa	p1	(T)13	13	83367	83379	LSC;IGS	rps8-rpl14
L. stephanocarpa	p1	(T)15	15	129389	129403	SSC;CDS	ycf1
L. stephanocarpa	p1	(T)16	16	101828	101843	IRb;IGS	trnV-GAC-rps12
L. stephanocarpa	p1	(T)17	17	130724	130740	SSC;CDS	ycf1
L. stephanocarpa	p2	(TA)5	10	33831	33840	LSC;IGS	trnE-UUC-trnT-GGU
L. stephanocarpa	p6	(TAGGGA)3	18	60273	60290	LSC	ψaccD-rbcL
L. stephanocarpa	p6	(TAGGGA)3	18	60406	60423	LSC	ψaccD-rbcL
L. stephanocarpa	p4	(TATC)3	12	94975	94986	IRb;CDS	ycf2
L. stephanocarpa	p4	(TCTT)3	12	130223	130234	SSC;CDS	ycf1
L. stephanocarpa	p3	(TTC)4	12	71308	71319	LSC;IGS	psaJ-rpl33
L. stephanocarpa	p3	(TTC)4	12	88846	88857	LSC;CDS	rpl23
L. stephanocarpa	p6	(TTCATT)3	18	132162	132179	SSC;IGS	ycf1-trnN-GUU
L. stephanocarpa	p3	(TTG)4	12	50890	50901	LSC;IGS	trnF-GAA-ndhJ
L. stephanocarpa	p4	(TTTA)3	12	53125	53136	LSC;IGS	ndhC-trnV-UAC
L. tragophylla	p1	(A)10	10	5308	5317	LSC;intron	rps16
L. tragophylla	p1	(A)10	10	6963	6972	LSC;IGS	rps16-trnQ-UUG
L. tragophylla	p1	(A)10	10	37871	37880	LSC;IGS	trnS-UGA-psbZ
L. tragophylla	p1	(A)10	10	38419	38428	LSC;IGS	psbZ-trnG-UCC
L. tragophylla	p1	(A)10	10	50528	50537	LSC;IGS	trnF-GAA-ndhJ
L. tragophylla	p1	(A)11	11	66811	66821	LSC;IGS	petA-psbJ
L. tragophylla	p1	(A)11	11	72677	72687	LSC;intron	rps18
L. tragophylla	p1	(A)11	11	114563	114573	SSC;CDS	ndhF
L. tragophylla	p1	(A)12	12	4462	4473	LSC;IGS	trnK-UUU-rps16
L. tragophylla	p1	(A)12	12	82924	82935	LSC;IGS	rpl36-infA
L. tragophylla	p1	(A)12	12	133144	133155	IRa;IGS	trnN-GUU-trnR-ACG
L. tragophylla	p1	(A)13	13	7653	7665	LSC;IGS	rps16-trnQ-UUG
L. tragophylla	p1	(A)13	13	44342	44354	LSC;IGS	psaA-ycf3
L. tragophylla	p1	(A)13	13	57359	57371	LSC;IGS	atpB-rbcL
L. tragophylla	p1	(A)14	14	33466	33479	LSC;IGS	trnE-UUC-trnT-GGU
L. tragophylla	p1	(A)15	15	117726	117740	SSC;IGS	ccsA-ndhB
L. tragophylla	p4	(AGAT)3	12	149446	149457	IRa;CDS	ycf2
L. tragophylla	p2	(AT)5	10	20952	20961	LSC;CDS	rpoC2
L. tragophylla	p2	(AT)5	10	22145	22154	LSC;CDS	rpoC1
L. tragophylla	p4	(ATAA)3	12	121880	121891	SSC;IGS	ndhI-ndhA
L. tragophylla	p4	(CAAT)4	16	14566	14581	LSC;IGS	atpH-atpI
L. tragophylla	p1	(T)10	10	6533	6542	LSC;IGS	rps16-trnQ-UUG
L. tragophylla	p1	(T)10	10	12553	12562	LSC;IGS	atpA-atpF
L. tragophylla	p1	(T)10	10	24217	24226	LSC;intron	rpoC1
L. tragophylla	p1	(T)10	10	27455	27464	LSC;CDS	rpoB
L. tragophylla	p1	(T)10	10	56772	56781	LSC;CDS	atpB
L. tragophylla	p1	(T)10	10	129702	129711	SSC;CDS	ycf1
L. tragophylla	p1	(T)11	11	13296	13306	LSC;intron	atpF
L. tragophylla	p1	(T)11	11	32090	32100	LSC;IGS	psbM-trnD-GUC
L. tragophylla	p1	(T)11	11	62997	63007	LSC;IGS	psaI-ycf4
L. tragophylla	p1	(T)11	11	66993	67003	LSC;IGS	petA-psbJ
L. tragophylla	p1	(T)11	11	81315	81325	LSC;CDS	rpoA
L. tragophylla	p1	(T)11	11	116363	116373	SSC;IGS	rpl32-trnL-UAG
L. tragophylla	p1	(T)12	12	73944	73955	LSC;IGS	rpl20-rps12
L. tragophylla	p1	(T)12	12	111690	111701	LSC;IGS	trnR-UCU-trnG-GCC
L. tragophylla	p1	(T)14	14	48802	48815	LSC;IGS	trnT-UGU-trnL-UAA
L. tragophylla	p1	(T)15	15	59607	59621	LSC	ψaccD-rbcL
L. tragophylla	p1	(T)17	17	83756	83772	LSC;IGS	rps8-rpl14
L. tragophylla	p1	(T)18	18	131175	131192	SSC;CDS	ycf1
L. tragophylla	p2	(TA)5	10	33947	33956	LSC;IGS	trnE-UUC-trnT-GGU
L. tragophylla	p2	(TA)5	10	67311	67320	LSC;IGS	petA-psbJ
L. tragophylla	p2	(TA)5	10	72022	72031	LSC;IGS	rpl33-rps18
L. tragophylla	p3	(TAA)4	12	44610	44621	LSC;IGS	psaA-ycf3
L. tragophylla	p4	(TATC)3	12	95387	95398	IRb;CDS	ycf2
L. tragophylla	p4	(TCTT)3	12	130675	130686	SSC;CDS	ycf1
L. tragophylla	p4	(TTAA)3	12	23977	23988	LSC;intron	rpoC1
L. tragophylla	p3	(TTC)4	12	71699	71710	LSC;IGS	psaJ-rpl33
L. tragophylla	p3	(TTG)4	12	50955	50966	LSC;IGS	trnF-GAA-ndhJ
L. tragophylla	p4	(TTTA)3	12	53119	53130	LSC;IGS	ndhC-trnV-UAC
