# Supplementary material for: Evolutionary Analysis of Plastid Genomes of Seven Lonicera L. Species: Implications for Sequence Divergence and Phylogenetic Relationships
Source: Int J Mol Sci. 2018 Dec 14;19(12):4039. doi: 10.3390/ijms19124039 (PMC6321470; doi:10.3390/ijms19124039)
Supplement: Supplementary file 1 [file ijms-19-04039-s001.zip › Table S2.xlsx]

## Sheet: Sheet1
Table S2 The repeat sequences distributions in three Lonicera plastid genomes.
Lonicera ferdinandi
Length of the 1st repeat	Starting position of the 1st repeat	Direction	Length of the 2nd repeat	Starting position of the 2nd repeat	Distance between the repeats	Evalue	RegionA	RegionB
107	131429	F	107	131537	0	2.55e-55	IGS;IRa;ycf1-trnN-GUU	IGS;IRa;ycf1-trnN-GUU
87	60383	F	87	60410	-1	7.32e-41	LSC;ψaccD	LSC;ψaccD
72	59676	F	72	59748	0	3.01e-34	LSC;ψaccD-rbcL	LSC;ψaccD-rbcL
60	60383	F	60	60437	-1	9.09e-25	LSC;ψaccD	LSC;ψaccD
55	115292	F	55	115347	0	5.17e-24	SSC;IGS;rpl32-trnL-UAG	SSC;IGS;rpl32-trnL-UAG
53	71457	F	53	71478	-1	1.32e-20	LSC;CDS;rps18	LSC;CDS;rps18
50	60662	F	50	60695	-1	7.95e-19	LSC;ψaccD	LSC;ψaccD
50	91051	F	50	91075	-1	7.95e-19	IRb;CDS; ycf2	IRb;CDS; ycf2
50	91110	F	50	91134	-1	7.95e-19	IRb;CDS; ycf2	IRb;CDS; ycf2
50	151882	F	50	151906	-1	7.95e-19	IRa;CDS; ycf2	IRa;CDS; ycf2
50	151941	F	50	151965	-1	7.95e-19	IRa;CDS; ycf2	IRa;CDS; ycf2
43	44200	F	43	44230	-1	1.12e-14	LSC;IGS;psa-ycf3	LSC;IGS;psa-ycf3
39	45519	F	39	101106	0	2.22e-14	LSC;ycf3 intron	IRb;IGS;rps12-trnV-GAC
42	38192	F	42	132153	-1	4.37e-14	LSC;trnG-UCC	IRb;IGS;trnN-GUU-trnR-ACG
41	60327	F	41	60711	-1	1.71e-13	LSC;ψaccD	LSC;ψaccD
41	101104	F	41	121787	-1	1.71e-13	IRb;IGS;rps12-trnV-GAC	IRb;ndhA intron
39	45519	F	39	121789	-1	2.6e-12	LSC;ycf3 intron	IRb;ndhA intron
39	72657	F	39	125330	-1	2.6e-12	LSC;CDS;rpl20	SSC;IGS;rps15-ycf1
39	93069	F	39	93105	-1	2.6e-12	IRb;CDS; ycf2	IRb;CDS; ycf2
39	149922	F	39	149958	-1	2.6e-12	IRa;CDS; ycf2	IRa;CDS; ycf2
34	59870	F	34	60227	0	2.27e-11	LSC;ψaccD-rbcL	LSC;ψaccD-rbcL
36	71477	F	36	71519	-1	1.54e-10	LSC;CDS;rps18	LSC;rps18 intron
35	71457	F	35	71520	-1	5.97e-10	LSC;CDS;rps18	LSC;rps18 intron
34	60327	F	34	60678	-1	2.32e-09	LSC;ψaccD	LSC;ψaccD
30	59835	F	30	60192	0	5.82e-09	LSC;ψaccD-rbcL	LSC;ψaccD-rbcL
33	60383	F	33	60464	-1	9.01e-09	LSC;ψaccD	LSC;ψaccD
32	71457	F	32	71499	-1	3.49e-08	LSC;CDS;rps18	LSC;rps18 intron
426	111813	P	426	130828	0	2.24e-247	IGS;IRb;trnN-GUU-ndhF	IGS;IRa;ycf1-trnN-GUU
107	111422	P	107	131429	0	2.55e-55	IGS;IRb;trnN-GUU-ndhF	IGS;IRa;ycf1-trnN-GUU
107	111530	P	107	131537	0	2.55e-55	IGS;IRb;trnN-GUU-ndhF	IGS;IRa;ycf1-trnN-GUU
50	91051	P	50	151941	-1	7.95e-19	IRb;CDS; ycf2	IRa;CDS; ycf2
50	91075	P	50	151965	-1	7.95e-19	IRb;CDS; ycf2	IRa;CDS; ycf2
50	91110	P	50	151882	-1	7.95e-19	IRb;CDS; ycf2	IRa;CDS; ycf2
50	91134	P	50	151906	-1	7.95e-19	IRb;CDS; ycf2	IRa;CDS; ycf2
39	45519	P	39	141921	0	2.22e-14	LSC; ycf3 intron	IRa;IGS; trnV-GAC-rps12
42	38192	P	42	110871	-1	4.37e-14	LSC;trnG-UCC	IRb;IGS; trnR--rps12
41	121787	P	41	141921	-1	1.71e-13	SSC;ndhA intron	IRa;IGS; trnV-GAC-rps12
39	93069	P	39	149922	-1	2.6e-12	IRb;CDS; ycf2	IRa;CDS; ycf2
39	93105	P	39	149958	-1	2.6e-12	IRb;CDS; ycf2	IRa;CDS; ycf2
35	10501	P	35	10501	-1	5.97e-10	LSC;IGS;trnG-GCC-trnR-UCU	LSC;IGS;trnG-GCC-trnR-UCU
30	8545	P	30	8545	0	5.82e-09	LSC;IGS;psbK-psbI	LSC;IGS;psbK-psbI
30	8878	P	30	46807	-1	5.24e-07	LSC;IGS;psbI-trnS-GCU	LSC;trnS-GGA
Lonicera hispida
Length of the 1st repeat	Starting position of the 1st repeat	Direction	Length of the 2nd repeat	Starting position of the 2nd repeat	Distance between the repeats	Evalue	RegionA	RegionB
92	126	F	92	216	0	2.74e-46	LSC;IGS;trnH-GUG-psbA	LSC;IGS;trnH-GUG-psbA
30	8673	P	30	8673	0	5.83e-09	LSC;IGS;psbK-psbI	LSC;IGS;psbK-psbI
30	9006	P	30	46925	-1	5.25e-07	LSC;trnS-GCU	LSC;trnS-GGA
80	33138	F	80	33214	0	4.6e-39	LSC;IGS;trnE-UUC-trnT-GGU	LSC;IGS;trnE-UUC-trnT-GGU
48	38290	F	48	132226	-1	1.22e-17	LSC;trnG-UCC	IRa;IGS;trnN-GUU-trnR-ACG
48	38290	P	48	110942	-1	1.22e-17	LSC;trnG-UCC	IRb;IGS;trnN-GUU-trnR-ACG
53	38308	F	53	132244	-1	1.32e-20	LSC;trnG-UCC	IRa;IGS;trnN-GUU-trnR-ACG
53	38308	P	53	110919	-1	1.32e-20	LSC;trnG-UCC	IRb;IGS;trnN-GUU-trnR-ACG
63	44295	F	63	44353	0	7.9e-29	LSC;IGS;psaA-ycf3	LSC;IGS;psaA-ycf3
39	45646	F	39	101154	0	2.22e-14	LSC;ycf3 intron	IRb;IGS;rps12-trnV-GAC
39	45646	F	39	121779	-1	2.6e-12	LSC;ycf3 intron	SSC;ndhA intron
39	45646	P	39	142023	0	2.22e-14	LSC;ycf3 intron	IRa;IGS;rps12-trnV-GAC
72	59716	F	72	59788	0	3.01e-34	LSC;ψaccD-rbcL	LSC;ψaccD-rbcL
30	59875	F	30	60232	-1	5.25e-07	LSC;ψaccD-rbcL	LSC;ψaccD-rbcL
33	59903	F	33	60083	-1	9.02e-09	LSC;ψaccD-rbcL	LSC;ψaccD-rbcL
32	59910	F	32	60267	-1	3.5e-08	LSC;ψaccD-rbcL	LSC;ψaccD-rbcL
32	60090	F	32	60267	-1	3.5e-08	LSC;ψaccD-rbcL	LSC;ψaccD-rbcL
30	60108	F	30	60285	-1	5.25e-07	LSC;ψaccD-rbcL	LSC;ψaccD
38	60383	F	38	60734	-1	1.01e-11	LSC;ψaccD	LSC;ψaccD
38	60383	F	38	60767	-1	1.01e-11	LSC;ψaccD	LSC;ψaccD
35	60386	F	35	60704	-1	5.98e-10	LSC;ψaccD	LSC;ψaccD
54	60404	F	54	60458	0	2.07e-23	LSC;ψaccD	LSC;ψaccD
79	60696	F	79	60729	-1	4.36e-36	LSC;ψaccD	LSC;ψaccD
46	60696	F	46	60762	-1	1.87e-16	LSC;ψaccD	LSC;ψaccD
46	72673	F	46	125296	-1	1.87e-16	LSC;ψaccD	LSC;ψaccD
453	88631	P	453	154116	0	1.24e-263	LSC;CDS;rpl20	IRa;IGS;ycf2-trnI-CAU
54	89054	F	54	89067	-1	3.35e-21	IRb;IGS;trnI-GUG-ycf2	IRb;IGS;trnI-GUG-ycf2
41	89054	F	41	89080	-1	1.71e-13	IRb;IGS;trnI-GUG-ycf2	IRb;IGS;trnI-GUG-ycf2
30	89067	P	30	154116	0	5.83e-09	IRb;IGS;trnI-GUG-ycf2	IRa;IGS;trnI-CAU-ycf2
30	89080	P	30	154116	0	5.83e-09	IRb;IGS;trnI-GUG-ycf2	IRa;IGS;trnI-CAU-ycf2
30	91144	F	30	91168	-1	5.25e-07	IRb;CDS; ycf2	IRb;CDS; ycf2
30	91144	P	30	152018	-1	5.25e-07	IRb;CDS; ycf2	IRa;CDS; ycf2
30	91168	P	30	152042	-1	5.25e-07	IRb;CDS; ycf2	IRa;CDS; ycf2
31	93128	F	31	93146	-1	1.36e-07	IRb;CDS; ycf2	IRb;CDS; ycf2
31	93128	P	31	150039	-1	1.36e-07	IRb;CDS; ycf2	IRa;CDS; ycf2
31	93146	P	31	150057	-1	1.36e-07	IRb;CDS; ycf2	IRa;CDS; ycf2
32	95334	F	32	95412	-1	3.5e-08	IRb; ycf2 intron	IRb; ycf2 intron
32	95334	P	32	147772	-1	3.5e-08	IRb; ycf2 intron	IRa; ycf2 intron
32	95412	P	32	147850	-1	3.5e-08	IRb; ycf2 intron	IRa; ycf2 intron
41	101152	F	41	121777	-1	1.71e-13	IRb;IGS;rps12-trnV-GAC	SSC;ndhA intron
72	111559	F	72	111629	0	3.01e-34	IRb;IGS;trnN-GUU-ndhF	IRb;IGS;trnN-GUU-ndhF
72	111559	P	72	131515	0	3.01e-34	IRb;IGS;trnN-GUU-ndhF	IRa;IGS;ycf1-trnN-GUU
72	111629	P	72	131585	0	3.01e-34	IRb;IGS;trnN-GUU-ndhF	IRa;IGS;ycf1-trnN-GUU
402	111891	P	402	130923	0	6.3e-233	IRb;IGS;trnN-GUU-ndhF	IRa;IGS;ycf1-trnN-GUU
41	121777	P	41	142023	-1	1.71e-13	SSC;ndhA intron	IRa;IGS;rps12-trnV-GAC
72	131515	F	72	131585	0	3.01e-34	IRa;IGS;ycf1-trnN-GUU	IRa;IGS;ycf1-trnN-GUU
32	147772	F	32	147850	-1	3.5e-08	IRa; ycf2 intron	IRa; ycf2 intron
31	150039	F	31	150057	-1	1.36e-07	IRa;CDS; ycf2	IRa;CDS; ycf2
30	152018	F	30	152042	-1	5.25e-07	IRa;CDS; ycf2	IRa;CDS; ycf2
Lonicera nervosa
Length of the 1st repeat	Starting position of the 1st repeat	Direction	Length of the 2nd repeat	Starting position of the 2nd repeat	Distance between the repeats	Evalue	RegionA	RegionB
185	45	F	185	229	-1	1.56e-99	LSC;trnH-GUG	LSC;IGS;trnH-GUG-psbA
65	112310	F	65	112373	0	4.96e-30	IRb;IGS;trnN-GUU-ndhF	IRb;IGS;trnN-GUU-ndhF
48	38291	F	48	132488	-1	1.23e-17	LSC;IGS;psbZ-trnG-UCC	IRa;IGS;trnN-GUU-trnR-ACG
43	38309	F	43	132506	-1	1.12e-14	LSC;trnG-UCC	IRa;IGS;trnN-GUU-trnR-ACG
42	44327	F	42	44357	-1	4.39e-14	LSC;IGS;psaA-ycf3	LSC;IGS;psaA-ycf3
39	45640	F	39	101261	0	2.23e-14	LSC;ycf3 intron	IRb;IGS;rps12-trnV-GAC
39	45640	F	39	122016	-1	2.61e-12	LSC;ycf3 intron	SSC;ndhA intron
41	59732	F	41	59804	-1	1.72e-13	LSC;ψaccD-rbcL	LSC;ψaccD-rbcL
53	60389	F	53	60416	-1	1.32e-20	LSC;ψaccD	LSC;ψaccD
50	60736	F	50	60769	-1	7.98e-19	LSC;ψaccD	LSC;ψaccD
46	71557	F	46	71578	-1	1.88e-16	LSC;CDS;rps18	LSC;CDS;rps18
30	71562	F	30	71625	-1	5.27e-07	LSC;CDS;rps18	LSC;rps18 intron
30	71583	F	30	71625	-1	5.27e-07	LSC;CDS;rps18	LSC;rps18 intron
46	72753	F	46	125535	-1	1.88e-16	LSC;CDS;rpl20	SSC;IGS;rps15-ycf1
39	93221	F	39	93257	-1	2.61e-12	IRb;CDS; ycf2	IRb;CDS; ycf2
37	95362	F	37	95437	-1	3.96e-11	IRb; ycf2 intron	IRb; ycf2 intron
32	95366	F	32	95519	0	3.66e-10	IRb; ycf2 intron	IRb; ycf2 intron
32	95441	F	32	95519	-1	3.51e-08	IRb; ycf2 intron	IRb; ycf2 intron
41	101259	F	41	122014	-1	1.72e-13	IRb;IGS;rps12-trnV-GAC	SSC;ndhA intron
54	111600	F	54	111642	0	2.08e-23	IRb;IGS;trnN-GUU-ndhF	IRb;IGS;trnN-GUU-ndhF
40	112112	F	40	112150	0	5.58e-15	IRb;IGS;trnN-GUU-ndhF	IRb;IGS;trnN-GUU-ndhF
37	129152	F	37	129197	0	3.57e-13	SSC;CDS;ndhA	SSC;CDS;ndhA
65	131152	F	65	131215	0	4.96e-30	IRa;IGS;ycf1-trnN-GUU	IRa;IGS;ycf1-trnN-GUU
40	131400	F	40	131438	0	5.58e-15	IRa;IGS;ycf1-trnN-GUU	IRa;IGS;ycf1-trnN-GUU
54	131894	F	54	131936	0	2.08e-23	IRa;IGS;ycf1-trnN-GUU	IRa;IGS;ycf1-trnN-GUU
32	148039	F	32	148192	0	3.66e-10	IRa; ycf2 intron	IRa; ycf2 intron
32	148039	F	32	148117	-1	3.51e-08	IRa; ycf2 intron	IRa; ycf2 intron
37	148116	F	37	148191	-1	3.96e-11	IRa; ycf2 intron	IRa; ycf2 intron
39	150294	F	39	150330	-1	2.61e-12	IRa;CDS; ycf2	IRa;CDS; ycf2
65	112310	P	65	131152	0	4.96e-30	IRb;IGS;trnN-GUU-ndhF	IRa;IGS;ycf1-trnN-GUU
30	8698	P	30	8698	0	5.85e-09	LSC;IGS;psbK-psbI	LSC;IGS;psbK-psbI
30	9032	P	30	46919	-1	5.27e-07	LSC;trnS-GCU	LSC;trnS-GGA
35	10653	P	35	10653	-1	6e-10	LSC;IGS;trnG-GCC-trnR-UCU	LSC;IGS;trnG-GCC-trnR-UCU
48	38291	P	48	111054	-1	1.23e-17	LSC;trnG-UCC	LSC;IGS;trnR-ACG-trnN-GUU
43	38309	P	43	111041	-1	1.12e-14	LSC;trnG-UCC	LSC;IGS;trnR-ACG-trnN-GUU
39	45640	P	39	142290	0	2.23e-14	LSC;ycf3 intron	IRa;IGS;rps12-trnV-GAC
39	93221	P	39	150294	-1	2.61e-12	IRb;CDS; ycf2	IRa; ycf2 intron
39	93257	P	39	150330	-1	2.61e-12	IRb;CDS; ycf2	IRa; ycf2 intron
37	95362	P	37	148116	-1	3.96e-11	IRb; ycf2 intron	IRa; ycf2 intron
32	95366	P	32	148039	0	3.66e-10	IRb; ycf2 intron	IRa; ycf2 intron
37	95437	P	37	148191	-1	3.96e-11	IRb; ycf2 intron	IRa; ycf2 intron
32	95441	P	32	148039	-1	3.51e-08	IRb; ycf2 intron	IRa; ycf2 intron
32	95519	P	32	148192	0	3.66e-10	IRb; ycf2 intron	IRa; ycf2 intron
32	95519	P	32	148117	-1	3.51e-08	IRb; ycf2 intron	IRa; ycf2 intron
54	111600	P	54	131894	0	2.08e-23	IRb;IGS;trnN-GUU-ndhF	IRa;IGS;ycf1-trnN-GUU
54	111642	P	54	131936	0	2.08e-23	IRb;IGS;trnN-GUU-ndhF	IRa;IGS;ycf1-trnN-GUU
40	112112	P	40	131400	0	5.58e-15	IRb;IGS;trnN-GUU-ndhF	IRa;IGS;ycf1-trnN-GUU
40	112150	P	40	131438	0	5.58e-15	IRb;IGS;trnN-GUU-ndhF	IRa;IGS;ycf1-trnN-GUU
65	112373	P	65	131215	0	4.96e-30	IRb;IGS;trnN-GUU-ndhF	IRa;IGS;ycf1-trnN-GUU
41	122014	P	41	142290	-1	1.72e-13	SSC;ndhA intron	IRa;IGS;trnV-GAC-rps12
30	125508	P	30	125508	0	5.85e-09	SSC;IGS;rps15-ycf1	SSC;IGS;rps15-ycf1
