# Supplementary material for: Evolutionary Analysis of Plastid Genomes of Seven Lonicera L. Species: Implications for Sequence Divergence and Phylogenetic Relationships
Source: Int J Mol Sci. 2018 Dec 14;19(12):4039. doi: 10.3390/ijms19124039 (PMC6321470; doi:10.3390/ijms19124039)
Supplement: Supplementary file 1 [file ijms-19-04039-s001.zip › Table S3.xlsx]

## Sheet: Sheet1
Table S3 List of tandem repeats in the three Lonicera plastid genomes.
Lonicera ferdinandi
No	Size(bp)	Repeat sequence	Repeat number	Start position	Region
1	15	CTTTCTACTACTAAT	2	29306	LSC;IGS;trnG-GCA-petN
2	30	ATATTCTATATAAATAATATAAAAAAATTT	2	44201	LSC;IGS;psaA-ycf3
3	13	TTAGCTATTCATAA	2	48234	LSC;IGS;trnT-UGU-trnL-UAA
4	19	TAATTGAATTTCAATTAAA	2	58635	LSC;ψaccD-rbcL
5	72	TGAGGAGATTCGCCTTGAAGCAGATAGACGTTATCGGGAGGGTTACTCTGGTGCTCCTGACGATGAAGTTAC	2	59667	LSC;ψaccD-rbcL
6	12	TTACTGAGGAGA	3	59807	LSC;ψaccD-rbcL
7	27	CTGACTCTGGAAGTGATCCGAATGGCC	5	60363	LSC;ψaccD
8	33	ATCCTCAGGAGGATGACCCTAGCTATGGGGGTG	2	60663	LSC;ψaccD
9	33	CTATGGAAGTGATCCTCAGGAGGATGACCCTAG	3	60652	LSC;ψaccD
10	21	ATAAAAGTAATATATAAAAAG	2	70115	LSC;IGS;trnP-UGG-psaJ
11	8	ATATATAA	3	71318	LSC;IGS;rpl33-rps18
12	21	AAATCCAAGCGACCCTTTCTG	5	71458	LSC;CDS;rps18
13	13	AATTTCAATTTCT	2	77498	LSC;IGS;psbH-petB
14	18	AAAAGAAAATCCAGTCAA	2	79476	LSC;IGS;psbH-petD
15	17	TTTCCTTTCAATCTATT	2	83640	LSC;IGS;rpl14-rpl16
16	18	TTAAGATATATCATGAAT	2	84199	LSC;IGS;rpl16-rps3
17	24	AATTCTTCTTGTAAATTCATCTGT	2	85668	LSC;CDS;rps3
18	16	TAATCTAATTTTTAT	2	86515	LSC;CDS;rps3
19	13	ATATCATAAAGAA	2	89001	IRb;IGS;trnH-GUG-ycf2
20	24	TTTGTCTAAGCCACTTCGTTTCTT	5	91052	IRb;CDS; ycf2
21	24	TTTCTTTTTGTCCAAGTATCT	4	91118	IRb;CDS; ycf2
22	24	TGATCCTACATCTGAACCAAATGA	2	92717	IRb;CDS; ycf2
23	15	GATAAGAAAAGTGAA	2	93032	IRb;CDS; ycf2
24	18	GGGGATGGGGTTGGGAAC	4	93063	IRb;CDS; ycf2
25	36	GGGGATTGGGTTGTAGACGGGGATGGGGTTGGGAAC	2	93063	IRb;CDS; ycf2
26	15	ATTGATGAGAGTAAG	4	93903	IRb;CDS; ycf2
27	30	TGATAGTGATGAGAGTCAAATTGATGAGAG	2	93899	IRb;CDS; ycf2
28	30	ATTGATGAGAGTAAGATTGATGAGAGTG	2	93903	IRb;CDS; ycf2
29	12	GAGGTTGATGAA	3	95304	IRb; ycf2 intron
30	24	GAGGATGATGAAGACGTTGATGAA	2	95304	IRb; ycf2 intron
31	12	AAGAGGATGAGG	4	95380	IRb; ycf2 intron
32	78	AAGAGTATGAGCTTCAAGAGGATGATGAAGAGAATGATGAAGAGGATGAAGAAGAGAATGAGGAACAGGATGAGCTTA	2	95287	IRb; ycf2 intron
33	21	TCCATGGAGCTATGTGTCTAT	2	99693	IRb;IGS;ndhB-rps7
34	108	AAATTGTATAAGAGAAATAAATAAATCAATATAATGCCTTTCTTTATGTAAATCTGGCATAAAGAAATTCCCGGAAGGGAGGAAAAAAACAAATTTTATGATTCATTG	2	111423	IRb;IGS;trnN-GUU-ndhF
35	23	TAAAGTAATATATTAATATAAAA	2	112141	IRb;IGS;trnN-GUU-ndhF
36	11	AATAATTATAT	3	112255	SSC;IGS;trnN-GUU-ndhF
37	20	AAAATTTTTCTCATATATCT	2	115156	SSC;IGS;rpl32-trnL-UAG
38	55	ATTTTGAAAATCAGATAAATGAGAAAAAATTCATAAAAAAAATGAAAATCTTTTT	2	115293	SSC;IGS;rpl32-trnL-UAG
39	18	TTTTTTTTACTTACCTTA	2	116939	SSC;IGS;ccsA-ndhA
40	19	GTTCGCTATTATTTATCTT	2	121856	SSC;ndhA intron
41	16	TACTCAGATAGGTTAT	2	125988	SSC;CDS;ycf1
42	24	TCAGTTAGATTCTTCATTTCTTGT	2	127673	SSC;CDS;ycf1
43	23	TATTACTTTATTATAAAGTAATA	2	130872	IRa;IGS;ycf1-trnN-GUU
44	108	AATGAATCATAAAATTTGTTTTTTTCCTCCCTTCCGGGAATTTCTTTATGCCAGATTTACATAAAGAAAGGCATTATATTGATTTATTTATTTCTCTTATACAATTTC	2	131430	IRa;IGS;ycf1-trnN-GUU
45	21	ATAGACACATAGATCCATGGA	2	143333	IRa;IGS;ycf1-trnN-GUU
46	12	CTCATCCTCTTC	4	147629	IRa; ycf2 intron
47	24	TCATCCTCTTCATCATACTCTTCA	5	147630	IRa; ycf2 intron
48	12	CTTCATCAACCT	3	147727	IRa; ycf2 intron
49	15	TCATCAATCTGACTC	4	149097	IRa;CDS; ycf2
50	30	ATCAATCTTACTATCATCAATATCACTCTC	2	149084	IRa;CDS; ycf2
51	18	ATCCCCGTCCCAACCCC	4	149927	IRa;CDS; ycf2
52	36	CCCAATCCCCGTTCCCAACCCCATCCCCGTCCACAA	2	149923	IRa;CDS; ycf2
53	15	TTCACTTTTCTTATC	2	150006	IRa;CDS; ycf2
54	24	ATCATCTGGTTCAAATGGAAGATC	2	150302	IRa;CDS; ycf2
55	21	AAAAAGAAAAGAGACTTAGAC	2	151851	IRa;CDS; ycf2
56	48	ACTTAGACAAAAAGAAACGAAGTGACTTGGACAAAAAGAAACGAAGTG	3	151864	IRa;CDS; ycf2
57	24	GACAAAAAGAAACGAAGTGGCTTA	5	151890	IRa;CDS; ycf2
58	13	ATTTCTTTATGAT	2	154039	IRa;IGS;ycf2-trnI-CAU
Lonicera hispida
No	Size(bp)	Repeat sequence	Repeat number	Start position	Region
1	90	ACAATTATAGATAAGTCAGCAAAAAAATTCCAACAGTTTTTCTTTTATTTTATAAGAAGATTCACTATTTTTCTTGAAAGAAAATAGGTA	2	127	LSC;IGS;trnH-GUG-psbA
2	15	CTTTCTACTACTAAT	2	29425	LSC;IGS;trnC-GCA-petN
3	76	AGAATAATAAATAAAAAAATAGAAAGAATACGAAGGATAAGACTTTTTCGGGGTTTCGGGGAGTTATTGGTCTGTC	2	33139	LSC;IGS;trnE-UUC-trnT-GGU
4	30	TATTCAATATAAATAATATAAAAAAATATA	3	44305	LSC;IGS;psaA-ycf3
5	58	TCAAAAATCTATTCTATATAAATAATATAAAAAAATATATATTCAATATAATAAATAA	2	44296	LSC;IGS;psaA-ycf3
6	13	TTAGCTATTCATAA	2	48363	LSC;IGS;trnT-UGU-trnL-UAA
7	72	TGAGGAGATTCGCCTTGAAGCAGATAGACGTTATCGGGAGGGTTACTCTGGTGCTCCTGACGATGAAGTTAC	2	59707	LSC;ψaccD-rbcL
8	12	TTACTGAGGAGA	3	59847	LSC;ψaccD-rbcL
9	54	CTGACTCTGGAAGTGATACGGATGGCCCTGACTATGGAAGTGATCCAGATGGCCA	2	60405	LSC;ψaccD
10	27	CTGACTATGGAAGTGATCCGGATGGCC	4	60405	LSC;ψaccD
11	27	TGGAAGTGATCCGGATGACCACTTCTA	5	60412	LSC;ψaccD
12	33	TGACTCTGGAAGTGATCCTCAGGAGGATGACCC	3	60691	LSC;ψaccD
13	21	TATGTATGTCGATATCTATAG	2	62526	LSC;IGS;psaI-ycf4
14	21	AAATCCAAGCGACCCTTTCGG	5	71482	LSC;CDS;rps18
15	12	TCTGAATCTATT	2	83149	LSC;IGS;rps8-rpl14
16	17	TTTCCTTTCAGTCTATT	2	83707	LSC;IGS;rpl14-rpl16
17	17	AGTCTATTCTTCATTTT	2	83716	LSC;IGS;rpl14-rpl16
18	18	TTAAGATATACCATGAAT	2	84271	LSC;IGS;rpl16-rps3
19	24	AATTCTTCTTGTAAATTCATCTGT	2	85740	LSC;CDS;rps3
20	13	AAATTCTTCTTGT	3	85739	LSC;CDS;rps3
21	16	TAATCTAATTTTTAT	2	86587	LSC;IGS;trnI-GUG-ycf2
22	13	ATATCATAAAGAA	5	89055	LSC;IGS;trnI-GUG-ycf2
23	24	TTTGTCTAAGCCACTTCGTTTCTT	4	91145	IRb;CDS; ycf2
24	24	TGATCCTACATCTGAACCAAATGA	2	92783	IRb;CDS; ycf2
25	15	GATAAGAAAAGTGAA	2	93098	IRb;CDS; ycf2
26	18	GGGGATGGGGTTGTGGAC	3	93129	IRb;CDS; ycf2
27	15	ATTGATGAGAGTAAG	4	93951	IRb;CDS; ycf2
28	30	TGATAGTGATGAGAGTCAAATTGATGAGAG	2	93947	IRb;CDS; ycf2
29	30	ATTGATGAGAGTAAGATTGATGAGAGTG	2	93951	IRb;CDS; ycf2
30	12	TATGATGAAGAG	10	95328	IRb; ycf2 intron
31	12	AAGAGGATGAGG	4	95428	IRb; ycf2 intron
32	78	AAGAGTATGAGCTTCAAGAGGATGATGAAGAGAATGATGAAGAGGATGAAGAAGAGAATGAGGAACAGGATGAGCTTA	2	95335	IRb; ycf2 intron
33	70	CATAAAACGAAATAAATCAATATAATTCCTTTCTTTATGTAAATCTGGCATAAAGAAATTCTCAAAAACT	2	111560	IRb;IGS;trnN-GUU-ndhF
34	70	TGAGTTTTTGAGAATTTCTTTATGCCAGATTTACATAAAGAAAGGAATTATATTGATTTATTTCGTTTTA	2	131516	IRa;IGS;ycf1-trnN-GUU
35	12	CTCATCCTCTTC	4	147731	IRa; ycf2 intron
36	24	TCATCCTCTTCATCATACTCTTCA	6	147732	IRa; ycf2 intron
37	12	CTTCATCAACCT	3	147829	IRa; ycf2 intron
38	15	TCATCAATCTGACTC	4	149199	IRa;CDS; ycf2
39	30	ATCAATCTTACTATCATCAATATCACTCTC	2	149186	IRa;CDS; ycf2
40	18	ATCCCCGTCCCAACCCC	3	150029	IRa;CDS; ycf2
41	15	TTCACTTTTCTTATC	2	150090	IRa;CDS; ycf2
42	24	ATCATCTGGTTCAAATGGAAGATC	2	150386	IRa;CDS; ycf2
43	24	GAAGTGACTTAGACAAAAAGAAAC	5	151942	IRa;CDS; ycf2
44	13	ATTTCTTTATGAT	4	154096	IRa;IGS;ycf2-trnI-CAU
45	23	ATTTATTTATGATATTTCTTTAT	2	154096	IRa;IGS;ycf2-trnI-CAU
Lonicera nervosa
No	Size(bp)	Repeat sequence	Repeat number	Start position	Region
1	90	ACAATTATAGATAAGTCAGCAAAAAAATTCCAACAGTTTTTCTTTTATTTTATAAGAAGATTCACTATTTTTCTTGAAAGAAAATAGGTA	2	127	LSC;IGS;trnH-GUG-psbA
2	15	CTTTCTACTACTAAT	2	29425	LSC;IGS;trnC-GCA-petN
3	76	AGAATAATAAATAAAAAAATAGAAAGAATACGAAGGATAAGACTTTTTCGGGGTTTCGGGGAGTTATTGGTCTGTC	2	33139	LSC;IGS;trnE-UUC-trnT-GGU
4	30	TATTCAATATAAATAATATAAAAAAATATA	3	44305	LSC;IGS;psaA-ycf3
5	58	TCAAAAATCTATTCTATATAAATAATATAAAAAAATATATATTCAATATAATAAATAA	2	44296	LSC;IGS;psaA-ycf3
6	13	TTAGCTATTCATAA	2	48363	LSC;IGS;trnT-UGU-trnL-UAA
7	72	TGAGGAGATTCGCCTTGAAGCAGATAGACGTTATCGGGAGGGTTACTCTGGTGCTCCTGACGATGAAGTTAC	2	59707	LSC;ψaccD-rbcL
8	12	TTACTGAGGAGA	3	59847	LSC;ψaccD-rbcL
9	54	CTGACTCTGGAAGTGATACGGATGGCCCTGACTATGGAAGTGATCCAGATGGCCA	2	60405	LSC;ψaccD
10	27	CTGACTATGGAAGTGATCCGGATGGCC	4	60405	LSC;ψaccD
11	27	TGGAAGTGATCCGGATGACCACTTCTA	5	60412	LSC;ψaccD
12	33	TGACTCTGGAAGTGATCCTCAGGAGGATGACCC	3	60691	LSC;ψaccD
13	21	TATGTATGTCGATATCTATAG	2	62526	LSC;IGS;psaI-ycf4
14	21	AAATCCAAGCGACCCTTTCGG	5	71482	LSC;IGS;rpl33-rps18
15	12	TCTGAATCTATT	2	83149	LSC;IGS;rps8-rpl14
16	17	TTTCCTTTCAGTCTATT	2	83707	LSC;IGS;rpl14-rpl16
17	17	AGTCTATTCTTCATTTT	2	83716	LSC;IGS;rpl14-rpl16
18	18	TTAAGATATACCATGAAT	2	84271	LSC;IGS;rpl16-rps3
19	24	AATTCTTCTTGTAAATTCATCTGT	2	85740	LSC;CDS;rps3
20	13	AAATTCTTCTTGT	3	85739	LSC;CDS;rps3
21	16	TAATCTAATTTTTAT	2	86587	LSC;CDS;rpl20
22	13	ATATCATAAAGAA	5	89055	LSC;trnI-GUG
23	24	TTTGTCTAAGCCACTTCGTTTCTT	4	91145	IRb;CDS; ycf2
24	24	TGATCCTACATCTGAACCAAATGA	2	92783	IRb;CDS; ycf2
25	15	GATAAGAAAAGTGAA	2	93098	IRb;CDS; ycf2
26	18	GGGGATGGGGTTGTGGAC	3	93129	IRb;CDS; ycf2
27	15	ATTGATGAGAGTAAG	4	93951	IRb;CDS; ycf2
28	30	TGATAGTGATGAGAGTCAAATTGATGAGAG	2	93947	IRb;CDS; ycf2
29	30	ATTGATGAGAGTAAGATTGATGAGAGTG	2	93951	IRb;CDS; ycf2
30	12	TATGATGAAGAG	10	95328	IRb;CDS; ycf2
31	12	AAGAGGATGAGG	4	95428	IRb;ycf2 intron
32	78	AAGAGTATGAGCTTCAAGAGGATGATGAAGAGAATGATGAAGAGGATGAAGAAGAGAATGAGGAACAGGATGAGCTTA	2	95335	IRb;ycf2 intron
33	70	CATAAAACGAAATAAATCAATATAATTCCTTTCTTTATGTAAATCTGGCATAAAGAAATTCTCAAAAACT	2	111560	IRb;IGS;trnN-GUU-ndhF
34	70	TGAGTTTTTGAGAATTTCTTTATGCCAGATTTACATAAAGAAAGGAATTATATTGATTTATTTCGTTTTA	2	131516	IRa;IGS;ycf1-trnN-GUU
35	12	CTCATCCTCTTC	4	147731	IRa;CDS; ycf2
36	24	TCATCCTCTTCATCATACTCTTCA	6	147732	IRa;CDS; ycf2
37	12	CTTCATCAACCT	3	147829	IRa;CDS; ycf2
38	15	TCATCAATCTGACTC	4	149199	IRa;CDS; ycf2
39	30	ATCAATCTTACTATCATCAATATCACTCTC	2	149186	IRa;CDS; ycf2
40	18	ATCCCCGTCCCAACCCC	3	150029	IRa;CDS; ycf2
41	15	TTCACTTTTCTTATC	2	150090	IRa;CDS; ycf2
42	24	ATCATCTGGTTCAAATGGAAGATC	2	150386	IRa;CDS; ycf2
43	24	GAAGTGACTTAGACAAAAAGAAAC	5	151942	IRa;CDS; ycf2
44	13	ATTTCTTTATGAT	4	154096	IRa;CDS; ycf2
45	23	ATTTATTTATGATATTTCTTTAT	2	154096	IRa;CDS; ycf2
