# Supplementary material for: Evolutionary Analysis of Plastid Genomes of Seven Lonicera L. Species: Implications for Sequence Divergence and Phylogenetic Relationships
Source: Int J Mol Sci. 2018 Dec 14;19(12):4039. doi: 10.3390/ijms19124039 (PMC6321470; doi:10.3390/ijms19124039)
Supplement: Supplementary file 1 [file ijms-19-04039-s001.zip › Table S4.xlsx]

## Sheet: Sheet1
Table S4 Percentages of variable characters in coding and noncoding regions within seven Lonicera plastid genomes.
Scopes	Region	Lengths	start position	end position	Variation points	Variation rates （%）
CDS	psbA	1062	441	1502	15.93	1.5
CDS	matK	1515	2062	3576	48.48	3.2
CDS	rps16	270	4945	6119	17.82	6.6
CDS	psbK	186	8281	8466	0	0
CDS	psbI	186	8932	9042	0	0
CDS	atpA	1524	11174	12697	22.86	1.5
CDS	atpF	555	12764	14061	19.425	3.5
CDS	atpH	246	14443	14688	0.984	0.4
CDS	atpI	744	15872	16615	3.72	0.5
CDS	rps2	711	16826	17536	12.798	1.8
CDS	rpoC2	4161	17754	21914	79.059	1.9
CDS	rpoC1	2040	22269	25093	48.96	2.4
CDS	rpoB	3204	28329	25126	67.284	2.1
CDS	petN	90	30563	30652	0.99	1.1
CDS	psbM	105	31948	31844	3.045	2.9
CDS	psbD	1062	35292	36353	9.558	0.9
CDS	psbC	1422	36301	37722	21.33	1.5
CDS	psbZ	189	38410	38598	0.945	0.5
CDS	rps14	303	39769	39467	9.999	3.3
CDS	psaB	2205	39898	42102	37.485	1.7
CDS	psaA	2253	44380	42128	15.771	0.7
CDS	ycf3	507	45192	47203	14.703	2.9
CDS	rps4	594	48019	48612	7.128	1.2
CDS	ndhJ	469	51659	52135	7.973	1.7
CDS	ndhK	678	52912	52235	10.848	1.6
CDS	ndhC	363	52969	53331	6.897	1.9
CDS	atpE	402	55620	56021	6.834	1.7
CDS	atpB	1497	56018	57514	25.449	1.7
CDS	rbcL	1428	58286	59713	41.412	2.9
CDS	psaI	111	64118	64228	1.998	1.8
CDS	ycf4	555	64665	65219	9.99	1.8
CDS	cemA	690	66191	66880	8.28	1.2
CDS	petA	693	67112	68074	11.088	1.6
CDS	psbJ	123	69220	69098	1.968	1.6
CDS	psbL	117	69383	69499	0	0
CDS	psbF	120	69522	69641	2.04	1.7
CDS	psbE	252	69902	69651	0	0
CDS	petL	96	71187	71282	2.016	2.1
CDS	petG	114	71458	71571	0	0
CDS	psaJ	135	72488	72622	7.965	5.9
CDS	rpl33	207	73118	73324	6.003	2.9
CDS	rps18	288	73517	74183	21.6	7.5
CDS	rpl20	387	74456	74842	13.932	3.6
CDS	rps12	372	75629	103458	14.508	3.9
CDS	clpP	654	75860	76513	17.004	2.6
CDS	psbB	1527	76956	78482	18.324	1.2
CDS	psbT	102	78675	78776	1.02	1
CDS	psbN	132	78841	78972	1.98	1.5
CDS	psbH	222	79077	79298	5.106	2.3
CDS	petB	516	80366	80881	8.256	1.6
CDS	petD	525	81824	82348	11.025	2.1
CDS	rpoA	900	82674	83573	20.7	2.3
CDS	rps11	417	83648	84064	12.927	3.1
CDS	rpl36	114	84172	84285	2.052	1.8
CDS	infA	240	84407	84646	16.08	6.7
CDS	rps8	411	84793	85203	11.919	2.9
CDS	rpl14	369	85391	85759	8.118	2.2
CDS	rpl16	411	85967	86377	9.042	2.2
CDS	rps3	681	87616	88296	17.706	2.6
CDS	rpl22	483	88281	88763	19.803	4.1
CDS	rps19	279	88854	89132	5.022	1.8
CDS	rpl2	821	89193	90687	23.809	2.9
CDS	rpl23	297	90692	90988	24.948	8.4
CDS	ycf2	6639	91426	98334	179.253	2.7
CDS	ndhB	1533	99588	101799	6.132	0.4
CDS	rps7	468	102144	102611	9.828	2.1
CDS	ndhF	2262	115097	117358	85.956	3.8
CDS	rpl32	165	117473	117637	7.92	4.8
CDS	ccsA	966	118634	119599	27.048	2.8
CDS	ndhD	1530	119867	121396	38.25	2.5
CDS	psaC	246	121503	121748	3.936	1.6
CDS	ndhE	306	122012	122317	7.038	2.3
CDS	ndhG	531	122541	123071	11.151	2.1
CDS	ndhI	498	123456	123953	10.956	2.2
CDS	ndhA	1092	124040	126236	51.324	4.7
CDS	ndhH	1182	126238	127419	26.004	2.2
CDS	rps15	280	127517	127796	14	5
CDS	ycf1	5530	128247	133776	741.02	13.4
IGS	trnH-GUG-psbA	372	69	440	166.656	44.8
IGS	psbA-trnK-UUU	229	1503	1731	8.931	3.9
IGS	trnK-UUU-matK	295	1767	2061	25.96	8.8
IGS	trnK-UUU-matK	741	3577	4317	36.309	4.9
IGS	trnK-UUU-rps16	590	4355	4944	187.03	31.7
IGS	rps16 intron	905	5175	6079	69.685	7.7
IGS	rps16-trnQ-UUG	1740	6120	7859	125.28	7.2
IGS	trnQ-UUG-psbK	349	7932	8280	5.933	1.7
IGS	psbK-psbI	465	8467	8931	46.035	9.9
IGS	psbI-trnS-GCU	126	9043	9168	17.01	13.5
IGS	trnS-GCU-trnG-GCC	760	9257	10016	73.72	9.7
IGS	trnG-GCC intron	717	10040	10756	30.114	4.2
IGS	trnG-GCC-trnR-UCU	180	10804	10983	19.08	10.6
IGS	trnR-UCU-atpA	118	11056	11173	18.998	16.1
IGS	atpA-atpF	66	12698	12763	8.976	13.6
IGS	atpF intron	743	13175	13917	34.921	4.7
IGS	atpF-atpH	381	14062	14442	27.051	7.1
IGS	atpH-atpI	1183	14689	15871	78.078	6.6
IGS	atpI-rps2	210	16616	16825	19.95	9.5
IGS	rps2-rpoC2	217	17537	17753	19.096	8.8
IGS	rpoC2-rpoC1	354	21915	22268	174.876	49.4
IGS	rpoC1 intron	785	23879	24663	30.615	3.9
IGS	rpoC1-rpoB	32	25194	25125	0.992	3.1
IGS	rpoB-trnC-GCA	1279	28330	29608	106.157	8.3
IGS	trnC-GCA-petN	889	29674	30562	64.897	7.3
IGS	petN-psbM	1191	30653	31843	88.134	7.4
IGS	psbM-trnD-GUC	1164	31949	33112	102.432	8.8
IGS	trnD-GUC-trnY-GUA	109	33187	33295	4.033	3.7
IGS	trnY-GUA-trnE-UUC	59	33380	33438	1.003	1.7
IGS	trnE-UUC-trnT-GGU	868	33512	34379	140.616	16.2
IGS	trnT-GGU-psbD	851	34441	35291	41.699	4.9
IGS	psbC-trnS-UGA	233	37723	37955	10.951	4.7
IGS	trnS-UGA-psbZ	361	38049	38409	22.021	6.1
IGS	psbZ-trnG-UCC	405	38599	39003	132.03	32.6
IGS	trnG-UCC-trnfM-CAU	181	39075	39255	7.964	4.4
IGS	trnfM-CAU-rps14	137	39330	39466	3.973	2.9
IGS	rps14-psaB	128	39770	39897	7.04	5.5
IGS	psaB-psaA	25	42103	42127	0	0
IGS	psaA-ycf3	811	44381	45191	89.21	11
IGS	ycf3 intron	764	45347	46110	31.324	4.1
IGS	ycf3 intron	741	46337	47077	8.151	1.1
IGS	ycf3-trnS-GGA	417	47204	47620	35.028	8.4
IGS	trnS-GGA-rps4	310	47709	48018	29.14	9.4
IGS	rps4-trnT-UGU	385	48613	48997	31.955	8.3
IGS	trnT-UGU-trnL-UAA	763	49071	49833	58.751	7.7
IGS	trnL-UAA intron	594	49870	50463	130.086	21.9
IGS	trnL-UAA-trnF-GAA	363	50513	50875	22.143	6.1
IGS	trnF-GAA-ndhJ	710	50949	51658	48.99	6.9
IGS	ndhJ-ndhK	99	52136	52234	0.99	1
IGS	ndhK-ndhC	56	52913	52968	1.008	1.8
IGS	ndhC-trnV-UAC	1147	53332	54478	219.077	19.1
IGS	trnV-UAC intron	577	54515	55091	24.234	4.2
IGS	trnV-UAC-trnM-CAU	190	55132	55321	7.98	4.2
IGS	trnM-CAU-atpE	226	55394	55619	13.108	5.8
IGS	atpB-rbcL	771	57515	58285	26.985	3.5
IGS	rbcL-psaI	4404	59714	64117	2144.75	48.7
IGS	psaI-ycf4	436	64229	64664	43.164	9.9
IGS	ycf4-cemA	971	65220	66190	75.738	7.8
IGS	cemA-petA	231	66881	67111	20.097	8.7
IGS	petA-psbJ	1023	68075	69097	71.61	7
IGS	psbJ-psbL	162	69221	69382	5.022	3.1
IGS	psbL-psbF	22	69500	69521	0.99	4.5
IGS	psbF-psbE	9	69642	69650	0	0
IGS	psbE-petL	1284	69903	71186	53.928	4.2
IGS	petL-petG	175	71283	71457	1.925	1.1
IGS	petG-trnW-CCA	123	71572	71694	12.054	9.8
IGS	trnW-CCA-trnP-UGG	171	71769	71939	3.933	2.3
IGS	trnP-UGG-psaJ	474	72014	72487	70.152	14.8
IGS	psaJ-rpl33	495	72623	73117	49.995	10.1
IGS	rpl33-rps18	192	73325	73516	25.92	13.5
IGS	rps18 intron	63	73556	73618	5.985	9.5
IGS	rps18 intron	316	73821	74136	34.128	10.8
IGS	rps18-rpl20	272	74184	74455	36.992	13.6
IGS	rpl20-rps12	786	74843	75628	40.872	5.2
IGS	rps12-clpP	117	75743	75859	23.985	20.5
IGS	clpP-psbB	442	76514	76955	22.984	5.2
IGS	psbB-psbT	192	78483	78674	10.944	5.7
IGS	psbT-psbN	64	78777	78840	6.976	10.9
IGS	psbN-psbH	104	78973	79076	1.976	1.9
IGS	psbH-petB	1067	79299	80365	137.643	12.9
IGS	petB-petD	942	80882	81823	34.854	3.7
IGS	petD-rpoA	325	82349	82673	43.875	13.5
IGS	rpoA-rps11	74	83574	83647	3.996	5.4
IGS	rps11-rpl36	107	84065	84171	5.992	5.6
IGS	rpl36-infA	121	84286	84406	7.986	6.6
IGS	infA-rps8	146	84647	84792	43.946	30.1
IGS	rps8-rpl14	187	85204	85390	25.058	13.4
IGS	rpl14-rpl16	207	85760	85966	50.922	24.6
IGS	rpl16-rps3	1238	86378	87615	58.186	4.7
IGS	rpl22-rps19	90	88764	88853	2.97	3.3
IGS	rps19-rpl2	60	89133	89192	1.98	3.3
IGS	rpl2 intron	674	89628	90301	16.176	2.4
IGS	rpl23-trnI-CAU	166	90989	91154	17.928	10.8
IGS	trnI-CAU-ycf2	197	91229	91425	78.997	40.1
IGS	ycf2 intron	270	97567	97836	32.13	11.9
IGS	ycf2-trnL-CAA	594	98335	98928	2.97	0.5
IGS	trnL-CAA-ndhB	578	99010	99587	10.982	1.9
IGS	ndhB intron	679	100344	101022	2.716	0.4
IGS	ndhB-rps7	344	101800	102143	4.128	1.2
IGS	rps7-rps12	53	102612	102664	0	0
IGS	rps12 intron	22	102691	102712	0	0
IGS	rps12-trnV-GAC	1906	103459	105364	53.368	2.8
IGS	trnV-GAC-rrn16	260	105436	105695	62.92	24.2
IGS	rrn16-trnI-GAU	292	107187	107478	2.044	0.7
IGS	trnI-GAU intron	948	107516	108463	4.74	0.5
IGS	trnI-GAU-trnA-UGC	64	108499	108562	1.024	1.6
IGS	trnA-UGC intron	809	108601	109409	3.236	0.4
IGS	trnA-UGC-rrn23	156	109445	109600	0	0
IGS	rrn23-rrn4.5	98	112415	112512	0	0
IGS	rrn4.5-rrn5	225	112616	112840	6.975	3.1
IGS	rrn5-trnR-ACG	256	112961	113216	13.056	5.1
IGS	trnR-ACG-trnN-GUU	441	113291	113731	36.162	8.2
IGS	trnN-GUU-ndhF	1293	113804	115096	792.609	61.3
IGS	ndhF-rpl32	114	117359	117472	3.99	3.5
IGS	rpl32-trnL-UAG	809	117638	118446	128.631	15.9
IGS	trnL-UAG-ccsA	107	118527	118633	20.009	18.7
IGS	ccsA-ndhD	267	119600	119866	41.118	15.4
IGS	ndhD-psaC	106	121397	121502	9.01	8.5
IGS	psaC-ndhE	263	121749	122011	17.884	6.8
IGS	ndhE-ndhG	223	122318	122540	16.056	7.2
IGS	ndhG-ndhI	384	123072	123455	41.856	10.9
IGS	ndhI-ndhA	86	123954	124039	4.988	5.8
IGS	ndhA intron	1105	124579	125683	80.665	7.3
IGS	ndhH-rps15	97	127420	127516	9.021	9.3
IGS	rps15-ycf1	450	127797	128246	39.15	8.7
