# Supplementary material for: Evolutionary Analysis of Plastid Genomes of Seven Lonicera L. Species: Implications for Sequence Divergence and Phylogenetic Relationships
Source: Int J Mol Sci. 2018 Dec 14;19(12):4039. doi: 10.3390/ijms19124039 (PMC6321470; doi:10.3390/ijms19124039)
Supplement: Supplementary file 1 [file ijms-19-04039-s001.zip › Table S5.xlsx]

## Sheet: Sheet1
Table S5 Single nucleotide polymorphisms (SNP) in the seven Lonicera chloroplast genomes.
Position	L. fragrantissima var. lancifolia	L. stephanocarpa	L. hispida	L. ferdinandi	L. nervosa	L. tragophylla	L. japonica
72	T	T	T	T	T	C	T
76	T	T	T	T	T	C	T
91	C	C	C	C	C	C	A
93	A	A	A	G	G	G	G
102	G	G	G	G	G	G	T
109	C	A	A	C	C	C	C
110	T	T	T	T	T	C	T
120	C	C	C	C	A	C	C
145	G	G	G	G	A	G	G
146	C	C	C	C	T	C	C
153	A	A	A	A	G	A	A
154	T	T	T	T	A	T	T
155	T	T	T	T	A	T	T
156	C	C	C	C	G	C	C
160	C	C	C	C	T	C	C
161	A	A	A	A	G	A	A
165	T	T	T	T	G	T	T
166	T	T	T	T	C	T	T
167	T	T	T	T	C	T	T
170	T	T	T	T	C	T	T
173	A	A	A	A	G	A	A
190	G	G	G	G	A	G	G
191	A	A	A	A	G	A	A
192	A	A	A	G	G	G	G
194	A	A	A	A	G	A	A
195	T	T	T	T	G	T	T
198	C	C	C	A	T	A	A
200	C	C	C	A	T	A	A
201	T	T	T	G	T	G	G
202	A	A	A	G	G	A	A
212	C	C	C	C	T	C	C
213	T	T	T	A	A	A	A
215	G	G	G	A	T	A	A
216	A	A	A	C	T	C	C
217	A	A	A	A	T	A	A
218	A	A	A	G	T	G	G
219	G	G	G	A	T	A	A
220	A	A	A	A	T	A	A
221	A	A	A	A	A	T	T
222	A	A	A	A	A	A	C
224	T	T	T	A	C	A	A
225	A	A	A	A	T	A	A
226	G	G	G	A	C	A	A
227	G	G	G	G	G	A	A
228	T	T	T	G	T	T	T
242	A	A	A	A	C	A	A
244	A	A	A	A	G	A	A
245	A	A	A	A	G	A	A
246	T	T	T	T	G	T	T
247	T	T	T	C	T	C	C
248	A	A	A	A	C	A	A
249	T	T	T	T	T	T	G
250	A	A	A	G	G	G	G
251	G	G	G	A	A	A	A
252	A	A	A	C	T	T	C
253	T	T	T	C	C	C	C
254	A	A	A	C	C	C	C
255	A	A	A	A	A	A	G
256	G	G	G	C	C	C	C
257	T	T	T	C	T	C	C
258	C	C	C	C	T	C	C
259	A	A	A	C	G	C	C
260	G	G	G	T	G	T	T
261	C	C	C	A	C	A	A
262	A	A	A	A	T	A	A
264	A	A	A	A	C	A	A
293	A	A	A	A	G	A	A
295	A	A	A	A	T	A	A
296	A	A	A	A	C	A	A
297	G	G	G	G	A	G	G
298	A	A	A	A	G	A	A
299	A	A	A	A	C	A	A
300	G	G	G	G	C	G	G
304	C	C	C	G	C	G	T
306	C	C	C	C	T	C	C
307	T	T	T	T	G	T	T
317	G	G	G	G	T	G	G
318	A	A	A	A	C	A	A
319	A	A	A	A	T	A	A
320	A	A	A	A	T	A	A
321	G	G	G	G	T	G	G
322	A	A	A	A	T	A	A
323	A	A	A	A	T	A	A
324	A	A	A	A	T	A	A
327	A	A	A	A	C	A	A
328	G	G	G	G	A	G	G
329	G	G	G	G	A	G	G
330	T	T	T	T	G	T	T
331	A	A	A	A	T	A	A
334	T	T	T	T	A	T	T
335	G	G	G	G	A	G	G
340	A	A	A	A	A	A	G
364	C	C	C	C	T	C	T
374	A	A	A	A	T	A	A
376	A	A	A	A	T	A	A
377	A	A	A	A	T	A	A
379	A	A	A	A	T	A	A
413	T	T	T	A	T	T	T
414	A	T	T	A	T	T	A
483	A	A	A	A	A	G	A
489	A	A	A	G	G	A	G
570	G	G	G	G	G	A	G
588	A	A	A	A	A	G	A
630	G	G	G	G	A	G	G
750	A	G	G	G	G	G	G
858	A	A	A	A	A	G	A
1035	A	A	A	A	G	A	A
1040	T	A	A	T	T	T	T
1041	A	A	A	A	A	A	T
1059	C	A	A	C	C	C	T
1142	G	G	G	A	G	G	G
1161	T	T	T	C	T	T	T
1266	T	T	T	T	T	T	C
1269	G	G	G	A	T	G	G
1305	A	A	A	A	A	G	A
1527	A	C	C	C	C	C	C
1565	T	T	T	T	T	T	G
1600	A	A	A	A	A	A	C
1611	T	T	T	T	C	T	T
1639	T	T	T	G	T	T	T
1678	A	A	A	A	A	A	G
1694	C	C	C	C	C	A	C
1701	G	G	G	G	G	G	A
1714	T	T	T	T	T	C	T
1783	C	C	C	C	C	A	C
1797	T	T	T	G	T	T	T
1802	A	A	A	A	A	G	A
1894	C	C	C	C	T	C	C
1915	T	T	T	T	T	G	T
1938	G	G	G	G	G	A	G
1959	C	A	A	A	A	A	A
1981	G	G	G	G	G	T	G
2007	T	T	T	T	G	T	T
2026	A	A	A	A	A	C	A
2058	T	T	T	T	C	C	C
2059	G	G	G	G	A	G	G
2070	G	G	G	A	G	G	G
2140	C	C	C	A	A	A	A
2155	G	G	G	G	G	G	T
2181	C	C	C	C	T	C	C
2185	C	C	C	C	T	C	C
2196	C	C	C	C	C	T	C
2298	T	C	C	T	T	T	T
2304	A	A	A	A	C	A	C
2359	A	A	A	C	C	A	C
2370	T	T	T	G	G	G	G
2506	A	A	A	A	A	T	A
2533	T	T	T	T	T	T	C
2548	C	C	C	C	C	A	C
2552	A	A	A	A	A	G	A
2587	C	C	C	C	C	C	T
2592	G	G	G	G	A	G	G
2593	A	A	A	G	G	G	G
2633	C	C	C	C	C	C	T
2717	C	T	T	T	T	T	T
2722	G	G	G	A	A	A	A
2727	G	G	G	G	G	G	A
2762	A	A	A	A	T	A	A
2763	A	A	A	A	T	A	A
2773	G	G	G	G	A	G	G
2798	T	T	T	T	C	T	T
2806	A	A	A	C	A	A	A
2839	G	G	G	G	G	A	A
2845	T	T	T	T	T	T	G
2859	A	A	A	A	A	A	G
2911	G	G	G	A	G	G	G
2916	T	T	T	C	T	T	T
2950	G	G	G	G	G	A	G
2994	C	C	C	C	C	C	T
3141	A	A	A	A	A	C	A
3196	T	T	T	T	T	T	G
3208	A	A	A	A	A	A	C
3242	G	G	G	G	A	G	G
3268	T	C	C	T	T	T	T
3286	T	T	T	T	T	T	C
3309	C	C	C	A	A	A	A
3310	A	A	A	C	C	A	C
3316	C	C	A	C	C	C	C
3334	G	T	T	T	T	T	T
3336	A	A	A	C	C	C	C
3366	G	G	G	T	T	T	T
3367	A	A	A	C	C	C	C
3392	G	G	G	G	G	A	G
3545	T	T	T	T	G	T	G
3618	G	G	G	G	G	T	G
3684	G	G	G	G	G	A	G
3696	A	A	A	A	A	A	C
3748	A	T	T	A	A	A	A
3791	A	A	A	A	A	A	C
3859	G	G	G	A	G	G	G
3865	C	C	C	T	C	C	C
3896	A	T	T	A	A	A	A
3897	A	G	G	A	A	A	A
3903	A	A	A	G	G	G	G
3945	G	A	A	G	G	G	G
3954	T	T	T	C	C	C	C
4068	G	G	G	A	G	G	G
4180	T	T	T	T	T	T	G
4218	T	T	T	T	T	T	G
4242	T	T	T	T	T	C	T
4261	A	A	A	G	G	G	G
4369	G	G	G	G	G	T	G
4375	G	G	G	G	G	A	G
4389	A	A	A	A	A	C	A
4409	A	A	A	A	A	A	T
4417	A	A	A	C	A	C	C
4432	A	A	A	T	A	A	A
4434	C	T	T	C	C	T	C
4439	G	C	C	C	C	C	C
4487	C	C	C	C	T	C	T
4488	A	A	A	G	G	G	G
4493	A	A	A	A	A	A	G
4665	A	A	A	T	T	T	T
4789	C	C	C	C	C	C	T
4852	A	A	A	A	A	C	A
4859	G	G	G	G	A	G	G
4861	T	T	T	T	T	T	C
4878	A	A	A	A	C	A	A
4893	C	C	C	C	C	C	T
4894	A	A	A	T	A	A	A
4934	C	C	C	C	C	C	T
4960	C	T	T	C	C	C	C
4963	T	T	T	C	T	T	T
5011	C	C	C	T	C	C	C
5012	T	T	T	T	T	T	C
5080	T	T	T	T	C	T	T
5118	G	G	G	G	T	G	G
5152	T	T	T	T	T	C	T
5170	G	G	G	G	G	G	A
5268	T	T	T	C	T	T	T
5313	C	T	T	T	T	T	T
5323	A	A	A	A	A	A	C
5331	C	C	C	C	T	C	C
5349	G	G	G	G	A	A	A
5357	C	C	C	C	C	C	T
5403	T	T	T	T	T	G	T
5410	T	T	T	T	T	T	C
5548	G	G	G	G	G	G	A
5670	T	T	T	C	C	C	C
5676	T	T	T	T	C	T	T
5708	G	G	G	G	A	G	G
5772	T	T	T	T	A	G	T
5773	A	A	A	A	A	A	T
5778	G	G	G	G	T	G	G
5787	T	T	T	C	T	T	T
5815	C	C	C	C	T	C	C
5853	G	T	T	G	G	G	G
5917	G	T	T	G	G	G	G
5977	G	G	G	G	T	G	G
6036	G	G	G	G	G	G	A
6041	A	A	A	A	A	A	G
6064	G	G	G	G	G	A	G
6158	A	A	A	A	T	A	A
6192	G	G	G	G	C	G	G
6203	T	T	T	T	T	T	G
6258	A	A	A	T	T	T	T
6260	A	G	G	T	T	T	T
6271	A	A	A	A	A	T	A
6304	G	G	G	A	A	A	A
6308	A	A	A	A	A	A	G
6375	C	C	C	T	C	C	C
6392	G	A	A	G	G	G	G
6396	G	G	G	G	T	G	G
6401	A	A	A	A	A	A	C
6412	G	G	G	G	A	G	G
6426	C	C	C	C	C	T	C
6435	T	T	T	T	T	T	G
6453	A	A	A	C	A	A	A
6456	T	T	T	T	T	C	T
6469	G	G	G	G	G	G	A
6470	T	T	T	T	A	T	T
6510	C	C	C	C	C	C	T
6542	A	A	A	A	A	G	A
6678	G	G	G	G	G	G	A
6691	C	C	C	T	C	C	C
6697	G	G	G	G	G	A	G
6703	G	T	T	G	G	G	G
6828	C	C	C	C	C	T	C
6836	T	T	T	C	T	T	T
6878	A	A	A	A	C	A	A
6885	T	T	T	T	T	G	T
6921	C	C	C	C	C	A	C
6936	T	T	T	T	T	C	T
6976	A	A	A	A	A	A	G
7042	A	A	A	A	A	A	G
7049	T	T	T	C	C	C	C
7070	C	C	C	C	C	A	C
7089	A	A	A	A	A	C	A
7091	A	A	A	A	A	A	G
7102	G	G	G	G	G	G	T
7126	C	C	C	T	C	C	C
7133	A	A	A	A	A	A	G
7140	T	T	T	G	T	T	C
7163	A	G	G	G	G	G	G
7172	C	C	C	C	C	G	C
7175	C	C	C	T	C	C	C
7193	C	C	C	C	T	C	C
7194	A	A	A	A	A	G	A
7198	A	G	G	G	G	G	G
7213	C	A	A	A	A	A	A
7225	G	G	G	G	T	G	G
7230	C	C	C	C	T	C	C
7251	T	T	T	T	T	T	G
7306	C	C	C	C	A	A	A
7321	T	T	T	C	C	C	C
7322	G	G	G	G	G	C	G
7325	G	G	G	G	G	G	A
7378	C	C	C	C	A	C	A
7406	A	A	A	G	G	A	G
7415	G	A	A	G	G	G	G
7428	C	C	C	A	A	C	A
7472	G	G	G	T	G	G	G
7491	C	C	C	C	C	T	C
7519	T	T	T	T	T	T	G
7540	G	G	G	G	A	G	G
7546	T	T	T	T	T	C	T
7547	A	A	A	A	A	T	A
7549	G	G	G	G	G	A	G
7583	G	G	G	G	G	A	G
7592	C	C	C	T	T	C	T
7593	A	A	A	A	C	A	A
7606	C	C	C	C	C	A	C
7671	T	T	T	T	T	C	T
7673	T	T	T	T	T	G	T
7755	C	C	C	C	C	C	T
7757	T	T	T	T	C	T	T
7790	G	G	G	G	C	G	G
7829	G	G	G	G	G	A	G
7851	G	G	G	G	A	G	G
7857	G	G	G	G	G	A	G
7935	A	A	A	A	A	A	T
7942	T	T	T	T	T	G	T
7966	A	A	A	A	A	G	A
8012	A	A	A	A	A	A	G
8040	G	G	G	G	G	G	A
8045	G	G	G	G	G	A	G
8561	T	T	T	C	T	T	T
8563	C	T	T	C	C	C	C
8574	C	C	C	C	C	T	C
8642	T	T	T	T	C	T	T
8670	T	T	T	T	T	T	G
8680	G	G	G	C	C	C	C
8689	A	A	A	C	T	C	C
8690	C	C	C	C	T	C	C
8692	C	C	C	A	A	A	A
8694	C	C	C	C	T	C	C
8696	C	C	C	C	T	C	T
8725	C	C	C	T	T	T	T
8796	A	A	A	C	C	C	C
8866	A	A	A	A	C	A	A
8887	C	C	C	C	C	A	C
8913	G	T	T	T	T	T	T
9054	G	G	G	A	G	G	A
9100	A	G	G	A	A	A	A
9125	A	A	A	A	A	A	G
9135	A	A	A	A	A	C	A
9141	T	T	T	G	T	T	T
9148	T	T	T	T	G	T	T
9330	T	T	T	T	A	T	T
9339	A	A	A	A	A	C	A
9347	A	A	A	C	A	A	A
9454	T	T	T	T	T	T	G
9536	G	T	T	G	G	G	G
9537	A	A	A	G	G	A	G
9561	C	C	C	A	A	A	A
9573	G	G	G	G	G	G	T
9574	C	T	T	C	C	C	C
9606	A	A	A	A	A	G	A
9650	C	C	C	A	C	C	C
9655	T	T	T	T	T	T	C
9664	T	T	T	T	T	T	G
9673	T	T	T	T	T	C	T
9678	C	C	C	C	A	C	C
9736	T	T	T	T	T	A	T
9782	G	G	G	G	G	A	G
9843	T	T	T	A	A	A	A
9861	C	C	C	C	C	C	T
9901	G	G	G	G	A	G	A
9910	G	G	G	A	A	G	A
9912	C	C	C	C	C	C	T
9914	A	A	A	G	A	A	A
9920	G	A	A	G	G	G	G
9921	A	C	C	C	C	C	C
9939	A	C	C	A	A	A	A
9940	T	T	T	G	T	T	T
9958	G	G	G	G	G	G	A
9968	T	T	T	T	C	T	T
10015	T	T	T	G	T	T	T
10121	T	T	T	T	A	T	T
10132	G	G	G	G	C	G	G
10172	A	A	A	C	C	C	T
10338	T	T	T	T	T	T	C
10340	A	A	A	C	C	C	A
10419	C	C	C	C	C	C	T
10454	T	T	T	T	T	T	C
10466	G	G	G	G	G	A	G
10585	C	C	C	T	C	C	C
10674	G	G	G	G	G	T	G
10740	T	T	T	A	T	T	T
10817	G	G	G	G	G	T	G
10847	A	A	A	C	C	A	C
10863	C	C	C	T	C	C	C
10866	C	C	C	A	C	C	C
10884	C	C	C	C	T	C	C
10885	G	G	G	T	G	G	G
10888	A	A	A	A	A	A	C
10898	A	A	A	G	A	A	A
10921	C	C	C	G	C	C	C
10938	G	G	G	A	G	G	G
10968	C	C	C	T	C	C	C
10969	G	G	G	G	G	G	A
11060	T	A	A	A	A	A	A
11121	G	G	G	A	A	A	A
11133	A	A	A	A	A	G	A
11146	G	G	G	G	G	A	G
11147	C	C	C	C	C	T	C
11151	T	T	T	T	T	A	T
11154	A	A	A	A	A	A	C
11167	A	A	A	A	C	A	A
11180	T	A	A	T	T	T	T
11182	T	C	C	C	C	C	C
11187	T	T	T	A	T	T	T
11194	T	T	T	G	T	T	T
11255	A	A	A	A	A	G	A
11311	C	C	C	C	C	T	C
11315	T	C	C	T	T	T	T
11384	A	A	A	A	A	A	G
11630	A	A	A	A	G	A	G
11693	T	T	T	T	T	T	A
11723	T	T	T	T	T	C	T
11768	A	A	A	A	A	G	A
11921	G	G	G	G	G	G	A
11934	C	T	T	C	C	C	C
12014	C	C	C	C	C	T	C
12049	C	C	C	C	C	C	T
12059	G	G	G	G	A	G	G
12203	T	T	T	T	T	C	T
12224	A	A	A	G	G	G	G
12263	C	C	C	C	C	C	T
12323	A	A	A	A	A	A	C
12401	T	T	T	T	G	T	T
12528	T	T	T	C	C	C	C
12700	G	G	G	G	G	G	A
12722	C	C	C	T	C	T	T
12816	G	G	G	G	G	G	A
12827	T	T	T	T	T	T	C
12917	T	C	C	T	T	T	T
12930	T	T	T	T	C	T	T
12997	A	A	A	A	G	A	A
13031	T	T	C	T	T	T	T
13038	T	T	T	T	T	C	T
13089	T	T	T	T	T	T	C
13136	C	G	G	C	C	C	C
13240	T	T	T	T	T	T	C
13388	C	T	T	T	T	T	T
13390	C	C	C	C	C	T	C
13392	A	A	A	A	A	A	C
13393	G	G	G	G	G	G	A
13402	A	A	A	A	A	A	G
13403	A	A	A	A	A	A	G
13405	A	A	A	A	A	A	G
13406	T	T	T	T	T	T	G
13408	T	T	T	T	T	T	C
13411	G	G	G	G	G	G	T
13593	T	T	T	T	G	T	T
13648	T	T	T	T	T	C	T
13680	G	G	G	G	G	A	G
13691	G	A	A	G	G	G	G
13771	G	G	G	G	G	A	G
13786	A	A	A	A	A	G	A
13867	A	A	A	A	A	A	C
13970	G	G	G	G	G	G	A
14026	G	G	G	G	A	G	A
14063	T	T	T	T	G	T	T
14072	C	C	C	C	C	T	C
14087	A	A	A	A	A	A	C
14093	A	A	A	C	C	C	A
14165	C	C	C	C	C	C	T
14189	T	T	T	T	T	T	G
14194	A	A	A	A	A	A	C
14209	T	T	T	T	T	T	G
14219	T	T	T	T	G	T	T
14220	G	G	G	G	A	G	G
14224	C	C	C	C	C	C	A
14262	A	A	A	A	A	A	G
14312	G	G	G	G	T	G	G
14316	T	T	T	T	T	T	C
14395	T	T	T	T	C	T	T
14402	C	C	C	C	T	C	C
14420	A	A	A	A	A	A	G
14421	T	C	C	C	C	C	C
14422	T	A	A	A	A	A	A
14515	A	A	A	A	A	A	G
14711	C	C	C	C	C	C	T
14806	G	G	G	G	A	G	G
14861	C	C	C	C	C	C	T
14863	G	G	G	A	A	A	A
14877	A	A	A	A	A	C	A
14899	G	G	G	G	T	G	G
14916	G	G	G	G	G	G	A
14923	A	A	A	A	A	G	A
14978	A	A	A	A	A	A	G
15064	C	C	C	C	T	C	C
15071	G	G	G	G	C	G	G
15115	C	C	C	C	C	C	T
15154	T	T	T	T	T	T	G
15203	A	A	A	A	A	G	A
15263	C	C	C	T	C	C	C
15303	C	C	C	C	C	C	A
15332	C	C	C	C	C	C	T
15337	A	A	A	A	A	G	A
15382	C	C	C	C	G	C	C
15384	T	C	C	T	T	T	T
15417	T	T	T	C	T	T	T
15439	G	G	G	T	T	T	T
15454	C	C	C	C	A	C	C
15550	A	A	A	A	A	A	G
15589	C	T	T	T	T	T	T
15646	T	T	T	T	T	C	T
15672	G	G	G	G	G	G	A
15673	G	G	G	G	T	G	G
15759	A	A	A	G	A	A	A
15774	T	T	T	T	T	T	G
15802	A	A	A	A	A	G	A
15827	C	C	C	C	C	C	T
15828	G	G	G	A	G	G	G
15857	A	A	A	T	T	T	T
16019	T	T	T	T	T	T	C
16349	T	T	T	T	T	C	T
16439	C	C	C	G	C	C	C
16522	C	C	C	C	C	T	C
16712	A	A	A	A	G	A	A
16715	C	T	T	T	T	T	T
16720	A	C	C	A	A	A	A
16723	T	T	T	T	T	G	G
16728	T	T	T	A	T	T	T
16746	T	T	T	T	T	T	C
16748	T	T	T	T	T	T	C
16761	A	A	A	A	C	A	A
16780	A	A	A	C	A	A	A
16793	G	G	G	G	G	A	G
17004	C	C	C	C	T	C	C
17078	G	G	G	A	A	G	A
17083	G	G	G	G	G	G	A
17106	C	C	C	T	C	C	C
17119	T	T	T	C	T	T	T
17129	T	T	T	T	T	C	T
17190	T	T	T	C	T	T	T
17210	A	A	A	G	G	G	G
17234	A	A	A	A	A	G	A
17252	A	A	A	A	G	A	A
17289	G	G	G	G	G	G	A
17301	C	T	T	T	T	T	T
17403	G	G	G	G	G	G	A
17547	A	A	A	A	A	A	C
17553	C	C	C	C	C	T	C
17566	A	A	A	A	A	A	G
17580	G	G	G	A	G	G	G
17592	A	A	A	C	A	A	A
17650	C	C	C	C	T	C	C
17662	C	C	C	A	A	C	A
17689	C	C	C	T	C	C	C
17742	T	T	T	T	T	T	A
17743	T	T	T	T	T	T	A
17807	T	T	T	T	T	T	G
17817	A	A	A	A	A	A	G
17828	A	A	A	C	C	C	C
17922	G	G	G	G	A	G	A
17952	G	G	G	G	G	G	T
18126	A	A	A	G	G	G	G
18292	C	C	C	C	C	T	C
18504	A	A	A	A	A	A	T
18603	A	A	A	A	A	A	C
18674	C	C	C	C	C	C	T
18759	A	A	A	A	A	A	C
18803	A	A	A	A	A	G	A
18805	G	G	G	G	C	G	G
18896	C	C	C	T	C	C	C
18942	G	G	G	A	A	A	A
19008	G	G	G	A	G	G	G
19164	A	A	A	G	G	G	G
19199	T	T	T	T	G	T	T
19222	G	G	G	G	G	A	G
19254	T	T	T	C	T	T	T
19260	C	T	T	C	C	C	C
19291	A	A	A	A	G	A	A
19304	C	C	C	T	C	C	C
19305	T	T	T	T	C	T	T
19349	G	T	T	T	T	T	T
19383	C	C	C	C	C	A	C
19387	C	C	C	C	T	C	C
19453	A	A	A	A	C	A	A
19454	T	T	T	T	T	G	T
19536	T	T	T	T	T	C	T
19584	A	A	A	G	G	G	G
19598	C	C	C	T	C	C	C
19657	A	A	A	A	A	G	A
19664	C	C	C	C	T	C	T
19681	C	C	C	C	T	C	C
19684	G	G	G	G	G	G	A
19695	T	T	T	C	T	T	T
19714	C	C	C	C	C	T	C
19798	C	C	C	C	C	T	C
19813	G	G	G	G	A	G	G
19836	A	A	A	C	C	C	C
20043	C	C	C	C	G	C	C
20106	A	A	A	A	A	G	A
20149	A	A	A	A	G	A	A
20160	G	G	G	G	A	G	G
20162	G	G	G	G	C	G	C
20222	C	C	C	C	C	T	C
20273	A	A	A	A	A	C	A
20281	C	C	C	C	C	T	C
20377	A	A	A	A	A	A	G
20397	C	C	C	T	C	C	C
20682	A	A	A	A	A	A	C
20684	C	C	C	C	C	T	C
20703	G	G	G	A	A	A	A
20745	C	C	C	C	C	C	T
20769	C	C	C	T	C	C	C
20789	G	G	G	G	G	G	A
20835	G	T	T	G	G	G	G
20845	T	T	T	T	T	C	T
20895	G	G	G	A	G	G	G
20946	A	A	A	A	A	A	G
20961	T	T	T	T	T	T	G
21060	T	T	T	T	T	G	T
21111	C	C	C	C	C	C	T
21209	A	A	A	A	A	A	C
21214	A	A	A	A	A	A	G
21324	T	T	T	T	T	T	C
21357	G	G	G	A	G	G	G
21378	A	A	A	A	T	G	T
21399	T	T	T	T	T	T	C
21423	G	G	G	G	G	A	G
21474	T	T	T	T	G	T	T
21543	A	A	A	G	A	A	A
21564	A	A	A	A	T	A	A
21656	G	G	G	G	G	A	G
21675	C	C	C	C	C	A	C
21735	A	A	A	G	A	A	A
21849	A	A	A	C	A	A	A
22056	C	C	C	C	C	T	C
22220	T	T	T	T	T	T	C
22269	C	C	C	C	C	C	A
22386	T	T	T	G	T	T	T
22445	T	G	T	T	T	T	T
22457	T	T	T	T	T	G	T
22578	T	T	T	T	C	T	T
22601	T	T	T	C	C	C	C
22607	T	T	T	T	T	T	G
22760	T	T	T	T	T	T	G
22836	G	G	G	G	A	G	G
22904	C	C	C	C	C	T	C
23145	A	A	A	A	A	G	A
23154	G	G	G	G	G	A	G
23172	C	C	C	T	T	T	T
23309	T	T	T	T	A	T	A
23337	C	C	C	C	T	C	C
23369	T	T	T	T	T	T	G
23452	T	T	T	T	T	T	C
23454	A	A	A	A	A	C	A
23475	A	A	A	C	C	C	C
23585	T	T	T	T	T	T	G
23586	C	C	C	C	C	C	T
23601	T	T	T	T	T	C	T
23724	T	T	T	T	T	T	G
23730	A	A	A	C	A	G	A
23788	A	A	A	C	A	A	A
23844	A	A	A	A	A	A	C
23868	A	A	A	A	A	C	A
23894	T	T	T	T	T	G	T
23920	G	G	G	A	G	G	G
23985	C	C	C	C	C	C	T
23989	T	C	C	C	C	C	C
24035	T	T	T	T	C	C	C
24191	T	G	G	T	T	T	T
24401	A	A	A	A	G	A	A
24405	A	A	A	A	A	G	A
24482	G	G	G	G	G	G	A
24536	T	T	T	T	T	A	T
24648	C	C	C	C	C	C	T
24752	G	G	G	G	A	G	A
24842	A	A	A	A	A	A	C
24847	C	C	C	C	C	T	C
24851	C	C	C	T	T	T	T
24976	A	A	A	A	A	G	A
25123	C	A	A	C	C	C	C
25243	G	G	G	A	C	A	A
25258	T	T	T	T	T	C	T
25445	T	T	T	T	T	G	T
25447	T	T	T	T	C	T	T
25548	T	T	T	T	T	T	G
25600	A	A	A	A	A	G	A
25897	G	G	G	G	G	A	G
25931	C	C	C	C	T	C	C
26026	C	C	C	C	C	T	C
26106	T	T	T	T	T	G	T
26134	A	A	A	A	G	A	A
26185	G	G	G	G	G	T	G
26252	A	C	C	C	C	T	C
26255	A	G	G	A	A	A	A
26388	A	A	A	G	A	A	A
26401	G	G	G	G	G	G	A
26407	T	T	T	T	T	T	C
26437	T	T	T	T	T	T	C
26457	C	C	C	G	G	G	G
26496	T	T	T	T	T	C	T
26529	T	T	T	T	T	C	T
26595	C	C	C	C	C	T	C
26611	T	T	T	T	T	T	C
26912	C	C	C	C	A	C	C
26941	C	C	C	C	C	G	C
26944	C	C	C	C	C	C	T
26966	T	A	A	T	T	T	T
26971	T	A	A	T	T	T	T
27073	T	C	C	T	T	T	T
27221	C	C	C	C	C	G	C
27222	T	T	T	T	T	C	T
27233	G	T	T	T	T	T	T
27254	G	G	G	G	G	A	G
27296	C	C	C	C	C	A	C
27298	A	A	A	A	A	C	A
27351	A	A	A	A	A	C	A
27352	T	T	T	T	C	T	T
27372	G	G	G	A	G	G	G
27426	T	T	T	T	T	T	G
27442	C	C	C	C	C	T	C
27544	C	C	C	C	C	T	C
27562	A	A	A	G	A	A	A
27625	C	C	C	T	T	C	T
27664	G	G	G	G	G	G	A
27721	T	T	T	T	G	T	T
27790	A	A	A	A	A	A	G
27940	G	G	G	G	G	G	C
27983	T	T	T	T	T	C	T
27992	G	G	G	A	A	G	G
28030	C	C	C	C	C	C	G
28072	T	T	T	T	G	T	T
28114	T	T	T	T	T	G	T
28138	T	T	T	T	C	T	T
28144	T	T	T	C	C	C	T
28170	A	A	A	A	A	A	T
28255	C	C	C	T	C	C	C
28276	T	T	T	G	T	T	T
28285	A	A	A	A	A	A	C
28346	A	A	A	A	A	A	C
28390	G	G	G	T	G	G	G
28398	A	A	A	A	A	G	A
28421	G	G	G	G	A	G	G
28471	A	A	A	A	G	A	A
28482	A	A	A	A	A	G	A
28517	A	A	A	T	A	A	A
28525	C	A	A	C	C	C	C
28576	A	A	A	A	A	A	G
28595	T	T	T	T	G	T	T
28605	G	G	G	G	A	G	A
28643	C	T	T	C	C	C	C
28645	T	T	T	T	C	T	T
28668	A	A	A	A	A	A	C
28693	A	A	A	A	A	G	A
28763	A	A	A	A	A	G	A
28768	T	A	A	A	A	A	A
28831	T	T	T	T	T	G	T
28832	A	A	A	A	C	A	C
28833	T	T	T	T	G	T	T
28862	A	A	A	A	G	A	A
28885	G	G	G	G	G	T	G
28901	A	A	A	A	C	A	A
28938	G	G	G	G	A	G	G
29060	G	G	G	T	T	T	T
29107	C	C	C	C	C	T	C
29108	T	T	T	G	G	G	G
29169	T	T	T	T	T	G	T
29202	A	A	A	A	A	A	G
29211	C	C	C	C	C	T	C
29216	G	G	G	G	G	G	A
29224	C	C	C	C	C	C	T
29225	A	A	A	A	A	A	G
29226	A	A	A	C	C	C	C
29227	C	T	C	C	C	C	C
29235	C	C	C	T	T	T	T
29275	C	C	C	C	C	C	A
29280	A	A	A	A	A	A	C
29289	G	G	G	G	A	G	G
29295	A	G	G	G	G	G	G
29301	A	A	A	A	C	A	A
29354	A	A	A	A	C	A	A
29357	T	C	C	C	C	C	C
29366	T	T	T	T	T	T	A
29380	A	A	A	A	G	A	A
29390	A	A	A	A	A	G	A
29482	A	A	A	A	A	G	A
29486	A	A	A	G	A	G	G
29488	G	G	G	G	G	G	T
29574	T	T	T	G	G	G	G
29582	T	T	T	G	G	T	T
29695	A	A	A	A	G	A	A
29707	C	T	T	C	C	C	C
29716	T	T	T	C	T	T	T
29762	G	G	G	A	A	A	A
29787	G	G	G	G	G	A	G
29835	G	G	G	A	A	G	A
29856	G	G	G	G	C	G	G
29865	G	G	G	G	G	A	G
29916	G	G	G	A	G	G	G
29923	C	C	C	T	C	C	C
29927	T	T	T	T	T	T	G
29932	G	G	G	G	C	G	G
29957	G	G	G	G	A	G	G
29958	G	T	T	G	G	G	G
29968	C	C	C	C	C	C	G
29986	G	G	G	G	G	G	A
30010	G	G	G	G	G	T	G
30018	A	A	A	A	A	A	C
30078	G	G	G	G	G	G	T
30079	A	A	A	A	A	A	T
30105	T	T	T	T	T	G	T
30122	G	G	G	G	G	G	A
30191	C	T	T	T	C	C	C
30200	G	G	G	G	G	T	G
30205	G	G	G	G	G	G	A
30213	C	C	C	T	C	C	C
30252	G	G	G	G	G	A	G
30271	A	A	A	A	A	C	A
30277	G	G	G	G	G	G	A
30292	A	A	A	A	G	A	A
30350	G	G	G	A	G	G	G
30358	T	T	T	G	T	T	T
30370	G	G	G	A	G	G	G
30382	T	T	T	T	T	C	T
30409	G	G	G	G	G	G	T
30421	G	G	G	G	G	G	A
30437	G	G	G	A	G	G	G
30473	A	G	G	G	G	G	G
30528	C	C	C	A	A	A	A
30547	A	A	A	A	A	A	C
30557	A	A	A	G	A	A	A
30622	A	A	A	G	A	A	A
30661	C	C	C	T	C	C	C
30668	A	A	A	A	A	A	G
30725	C	A	A	A	A	A	A
30761	C	T	T	C	C	C	C
30767	G	G	G	G	G	G	C
30785	A	A	A	A	A	A	G
30814	T	T	T	T	T	T	G
30822	T	T	T	G	T	T	T
30825	G	A	A	A	A	A	A
30891	T	T	T	T	G	T	T
30902	A	T	T	A	A	A	A
30932	C	C	C	C	C	C	T
30981	T	T	T	T	C	T	C
30992	T	T	T	T	T	T	C
31016	G	G	G	G	G	G	A
31066	T	T	T	T	T	G	G
31086	C	C	C	C	T	C	T
31088	G	G	G	G	G	G	A
31143	C	C	C	C	C	C	T
31157	A	A	A	A	T	A	A
31180	T	T	T	C	C	C	C
31233	C	C	C	T	C	C	C
31234	G	G	G	A	G	G	G
31271	G	G	G	G	G	G	A
31294	A	A	A	G	A	A	A
31333	A	A	A	A	A	C	A
31349	A	A	A	A	A	C	A
31369	T	T	T	T	T	T	G
31396	G	G	G	G	G	A	G
31416	T	T	T	G	G	T	G
31437	G	G	G	G	T	G	G
31471	A	A	A	A	A	A	G
31486	A	A	A	G	A	A	A
31513	G	G	G	G	A	G	G
31547	G	G	G	G	G	G	A
31629	A	A	A	A	A	A	C
31666	T	T	T	T	C	T	T
31745	A	A	A	G	G	G	G
31749	C	C	C	T	C	C	C
31766	A	A	A	A	G	A	G
31769	A	A	A	A	C	C	A
31776	G	G	G	G	A	G	G
31784	C	C	C	C	C	T	C
31794	G	G	G	G	A	G	A
31801	T	G	G	T	T	T	T
31802	A	A	A	A	A	C	A
31843	A	A	A	A	A	A	C
31856	A	A	A	G	A	A	A
31861	C	C	C	C	C	C	T
31922	A	A	A	G	A	A	A
32089	G	G	G	G	G	A	G
32098	T	T	T	T	T	T	C
32141	T	T	T	T	T	T	G
32176	T	T	T	T	T	T	G
32267	T	T	T	T	C	T	C
32277	T	T	T	T	T	T	C
32292	C	C	C	C	C	C	T
32294	T	T	T	C	C	C	C
32353	C	A	C	C	C	C	C
32354	C	C	C	C	T	C	C
32386	A	A	A	A	A	C	A
32409	A	A	A	G	G	G	G
32424	A	A	A	A	A	G	A
32430	G	T	T	T	T	T	G
32478	C	T	T	C	C	C	C
32482	G	G	G	G	G	A	G
32552	A	A	A	A	A	A	G
32559	G	G	G	A	G	G	G
32588	C	C	C	T	T	T	T
32591	T	T	T	T	T	T	C
32592	C	T	T	T	T	T	T
32640	T	T	T	C	C	C	C
32657	A	A	A	A	A	T	A
32684	G	G	G	C	C	G	C
32770	G	G	G	A	G	G	G
32815	G	G	G	A	G	G	G
32823	G	G	G	A	A	G	A
32825	G	G	G	G	G	A	G
32850	C	C	C	C	A	A	C
32876	C	C	C	C	T	C	C
32882	C	C	C	C	T	C	C
33004	A	A	A	C	A	C	A
33017	G	G	G	G	G	G	C
33045	A	A	A	A	A	A	G
33062	C	C	C	C	C	T	C
33073	A	A	A	A	A	A	G
33078	A	A	A	G	A	A	A
33086	A	A	A	A	A	A	G
33103	T	T	T	T	T	T	A
33118	C	C	C	C	T	C	C
33231	C	C	C	T	T	C	T
33257	A	A	A	G	A	A	A
33263	G	G	G	G	G	G	T
33282	G	G	G	G	T	G	G
33325	A	A	A	A	A	A	G
33390	C	C	C	C	C	T	C
33579	T	C	C	C	C	C	C
33587	T	T	T	T	G	T	C
33690	C	A	A	C	C	C	A
33691	A	T	T	A	A	A	T
33692	G	A	A	G	G	G	A
33695	A	T	T	A	A	A	T
33696	T	C	A	T	T	G	A
33697	G	A	A	G	G	G	A
33698	G	T	A	G	G	G	A
33699	A	T	A	A	A	A	A
33700	T	C	A	T	T	T	A
33702	T	T	A	T	T	T	T
33703	T	T	T	T	T	T	A
33704	T	A	A	T	T	T	T
33705	A	G	G	A	A	A	A
33769	T	T	C	T	A	A	T
33773	G	G	G	T	T	A	G
33776	T	T	T	T	C	T	T
33779	T	T	T	T	T	A	T
33783	T	T	T	T	T	A	T
33829	G	G	G	G	G	G	A
33870	A	A	A	G	A	A	A
33889	C	G	G	G	G	G	G
33909	T	T	T	T	T	A	T
33917	C	C	C	C	C	C	T
33937	G	G	G	G	C	G	G
33953	G	T	T	G	G	G	G
33959	T	T	T	T	T	G	G
33990	T	T	T	A	T	T	T
34001	T	T	T	T	G	T	T
34021	C	C	C	C	C	T	C
34022	A	A	A	A	A	A	G
34085	G	G	G	G	G	G	A
34154	G	T	T	G	G	G	G
34155	A	T	G	A	A	A	A
34184	T	T	T	T	C	T	T
34187	G	G	G	A	A	A	A
34207	G	G	G	C	G	G	G
34215	C	A	A	C	A	C	A
34288	T	T	T	G	G	T	G
34291	A	A	A	C	A	A	A
34297	G	G	G	T	T	T	T
34301	C	C	C	C	C	T	C
34476	A	A	A	A	A	C	C
34555	C	C	C	C	C	A	C
34576	A	A	A	A	G	A	G
34624	T	C	C	C	C	C	C
34671	T	T	T	T	G	T	T
34689	T	T	T	T	T	G	G
34745	T	T	T	C	T	T	T
34750	C	C	C	C	C	A	C
34862	A	A	A	A	A	A	C
34938	A	A	A	A	G	A	A
34949	A	A	A	A	A	A	C
34996	A	A	A	A	A	A	C
35021	T	T	T	G	G	T	T
35068	A	A	A	A	C	A	A
35076	T	T	T	T	T	T	A
35117	G	G	G	G	G	A	G
35118	A	A	A	A	T	A	A
35159	G	G	G	G	A	G	G
35190	G	G	G	A	G	G	G
35222	C	C	C	A	A	A	A
35317	T	T	T	C	C	C	C
35427	G	G	G	C	G	G	G
35480	G	G	G	G	G	G	A
35483	G	A	A	G	G	G	G
35648	C	C	C	C	C	C	T
35738	T	T	T	T	T	T	C
35807	T	T	T	T	C	T	T
35870	G	G	G	A	G	G	G
35927	T	C	C	C	C	C	C
35936	T	T	T	C	T	T	T
36393	A	A	A	A	A	A	T
36411	C	C	C	C	G	C	C
36497	C	G	G	C	C	C	C
36597	A	A	A	A	A	C	A
36660	T	T	T	T	C	T	C
36687	T	T	T	C	T	T	T
36774	C	C	C	C	C	C	T
36885	T	T	T	T	T	C	T
37018	T	T	T	T	T	T	G
37113	T	C	C	C	C	C	C
37130	G	G	G	G	C	C	C
37149	G	G	G	G	G	G	A
37188	T	T	T	T	T	T	C
37320	C	C	C	T	T	T	T
37344	A	A	A	A	A	G	A
37422	G	G	G	G	G	G	A
37476	T	T	T	C	C	T	C
37497	T	T	T	T	T	G	T
37500	T	T	T	T	C	C	T
37605	C	C	C	C	C	T	C
37632	T	T	T	T	T	C	T
37721	A	A	A	A	A	G	A
37790	A	A	A	A	A	A	C
37910	C	C	C	T	T	T	T
37924	A	A	A	A	A	A	C
37938	T	T	T	G	T	T	T
38075	C	C	C	T	C	C	C
38105	C	C	C	C	C	C	T
38178	G	G	G	G	G	C	G
38188	C	T	T	C	C	C	C
38189	C	C	C	T	C	C	C
38191	G	G	G	G	G	G	A
38199	C	C	C	G	G	G	G
38221	C	A	A	A	A	A	A
38230	C	C	C	C	C	C	T
38243	T	T	T	T	T	C	T
38247	G	G	G	G	G	A	G
38252	C	C	C	C	T	C	C
38386	G	G	G	T	T	T	T
38473	A	A	A	A	A	G	A
38622	C	A	A	C	C	C	C
38628	T	T	T	T	T	T	G
38650	C	C	C	T	C	C	C
38662	A	A	A	G	G	G	G
38711	C	C	C	C	C	A	C
38848	C	C	C	C	C	T	C
38913	C	C	C	C	C	A	A
38914	T	T	T	C	C	G	G
38915	T	T	T	T	T	C	C
38923	G	G	G	G	G	G	A
38966	A	A	A	A	A	G	A
38989	A	A	A	A	C	A	A
39100	G	G	G	G	G	A	G
39176	C	A	A	C	C	C	C
39179	C	A	A	C	C	C	C
39194	G	G	G	G	G	A	A
39207	T	C	C	C	C	C	C
39244	T	C	C	C	C	C	C
39256	T	T	T	T	T	G	T
39337	C	C	C	C	C	A	C
39348	G	G	G	G	A	G	G
39358	T	T	T	T	C	T	T
39424	T	T	T	T	T	T	C
39476	T	T	T	T	T	T	G
39509	A	A	A	A	G	A	A
39518	A	A	A	A	G	A	A
39533	G	G	G	G	G	A	G
39576	G	G	G	G	G	G	A
39622	G	G	G	G	G	A	G
39648	C	C	C	C	T	T	C
39716	C	C	C	C	T	C	C
39734	C	T	T	C	C	C	C
39762	C	T	C	C	C	C	C
39779	G	C	C	G	G	G	G
39892	A	A	A	A	A	A	C
39988	T	T	T	C	T	T	T
40068	C	C	C	C	C	C	T
40204	A	A	A	A	A	G	A
40264	G	G	G	G	A	G	G
40282	T	T	T	C	C	C	C
40369	C	C	C	C	C	T	C
40444	A	A	A	G	G	G	G
40477	A	A	A	A	C	A	G
40561	A	A	A	A	A	A	G
40602	C	C	C	C	T	T	T
40657	A	A	A	A	A	A	G
40658	T	T	T	T	C	T	T
40738	G	G	G	G	A	G	G
40822	G	G	G	G	A	G	G
40825	G	G	G	A	G	G	G
40933	T	T	T	T	T	C	T
40960	G	A	A	G	G	G	G
40969	G	G	G	G	A	G	G
41044	G	G	G	A	G	G	G
41092	G	G	G	A	G	G	G
41239	A	A	A	A	A	A	C
41284	A	A	A	C	C	A	C
41320	G	G	G	G	A	G	A
41370	C	T	T	C	C	C	C
41422	T	T	T	T	C	T	T
41431	T	T	T	T	T	T	C
41457	A	A	A	A	A	A	C
41482	G	A	A	A	A	A	A
41486	T	T	T	G	T	T	T
41494	T	T	T	T	T	T	C
41527	T	T	T	T	T	C	T
41590	A	A	A	A	C	G	C
41605	T	T	T	T	C	T	T
41614	C	C	C	T	C	C	T
41686	A	A	A	G	G	G	G
41782	T	T	T	T	C	T	T
41887	A	A	A	C	C	C	C
42566	G	G	G	G	G	G	A
42644	C	C	C	C	C	C	T
42713	A	A	A	A	A	G	A
42731	T	T	T	T	T	C	T
42929	T	T	T	T	T	T	G
43118	G	G	G	G	A	G	G
43196	A	G	G	A	A	A	A
43283	G	G	G	G	G	G	A
43312	A	A	A	A	A	A	G
43453	T	T	T	T	T	T	G
43601	A	A	A	A	A	G	A
43777	G	G	G	G	G	G	A
43926	T	T	T	C	C	C	C
43951	T	T	T	T	G	T	G
44200	T	T	T	T	T	T	C
44439	C	C	C	C	C	C	T
44452	A	A	A	T	A	A	A
44504	C	C	C	C	C	A	C
44580	A	A	A	A	A	A	C
44700	C	C	C	C	C	T	C
44728	G	G	G	A	G	A	G
44743	A	A	A	C	A	A	A
44756	A	A	A	A	A	C	A
44757	G	G	G	G	G	A	G
44784	G	G	G	G	G	G	A
44789	T	T	T	C	C	T	C
44790	C	C	C	A	A	T	A
44795	A	A	A	A	A	A	C
44834	A	A	A	A	C	A	A
44836	A	A	A	A	T	A	A
44861	T	T	C	T	T	T	T
44889	C	C	C	G	C	C	T
44900	G	G	G	G	A	G	A
44992	T	T	T	T	T	G	T
45008	A	A	A	A	G	A	A
45045	T	T	T	A	A	T	T
45046	A	A	A	T	T	A	T
45047	A	A	A	A	A	T	A
45048	A	A	A	G	G	T	T
45049	A	A	A	A	A	A	C
45051	A	A	A	T	T	T	A
45053	T	T	T	T	T	C	A
45054	A	A	A	T	T	C	A
45055	T	T	T	A	A	T	T
45056	A	A	A	A	A	G	C
45058	A	A	A	A	A	C	A
45060	T	T	T	T	T	C	T
45061	C	C	C	C	C	T	C
45062	A	A	A	T	T	T	T
45066	T	T	T	T	T	C	T
45067	A	A	A	A	A	A	T
45068	A	A	A	A	A	C	A
45069	T	T	T	A	A	A	A
45070	A	A	A	T	T	T	T
45071	A	A	A	A	A	C	A
45072	A	A	A	A	A	T	G
45073	T	T	T	T	T	A	A
45075	A	A	A	T	T	T	T
45077	T	T	T	A	A	A	T
45078	C	C	C	A	A	T	T
45080	A	A	A	A	A	A	C
45081	A	A	A	A	A	T	T
45082	G	G	A	A	A	A	A
45109	A	A	A	A	A	A	G
45114	A	A	A	T	T	T	T
45116	A	A	A	A	C	A	A
45127	A	A	A	A	A	A	G
45149	A	A	A	A	A	A	T
45165	A	C	C	C	C	C	A
45182	G	G	G	A	G	G	G
45205	T	T	T	C	C	C	C
45455	T	G	G	T	T	T	T
45456	T	T	T	C	C	C	C
45489	A	A	A	A	G	A	A
45494	T	T	T	G	G	G	G
45571	A	A	A	A	A	A	C
45587	A	G	G	G	G	G	G
45608	T	T	T	T	T	T	C
45622	C	C	C	C	C	G	C
45671	G	G	G	G	G	G	A
45750	C	C	C	C	T	C	C
45780	T	T	T	T	T	T	G
45815	C	C	C	C	C	C	T
45824	C	C	C	C	T	C	C
45858	G	G	G	G	G	A	G
46066	A	A	A	A	A	C	A
46166	T	T	T	T	G	T	T
46322	G	G	G	G	A	G	A
46328	A	A	A	A	G	A	A
46445	C	C	C	C	C	C	A
46463	G	G	G	G	G	T	G
46631	T	T	T	T	T	T	G
46723	T	T	T	C	T	T	T
46745	T	T	T	T	T	T	G
46797	C	C	C	C	T	C	C
46805	T	T	T	T	T	A	T
46879	C	C	C	C	C	C	G
46896	C	C	C	C	C	C	A
47006	A	C	C	A	A	A	A
47052	C	C	C	C	A	C	C
47216	A	A	A	A	A	G	A
47235	T	T	T	T	T	T	C
47236	C	C	C	C	A	C	C
47244	T	T	T	C	T	T	T
47305	A	A	A	A	A	C	A
47318	A	A	A	A	G	A	A
47332	T	T	T	T	C	T	T
47364	T	T	T	G	T	T	T
47375	G	G	G	G	G	G	A
47386	A	A	A	C	A	A	A
47394	A	A	A	A	C	A	A
47395	G	G	G	G	G	G	A
47401	G	G	G	A	A	G	A
47416	T	T	T	G	T	T	T
47419	A	A	A	G	G	G	G
47480	T	T	T	T	C	T	T
47487	T	T	T	T	T	C	T
47545	T	T	T	T	T	G	T
47621	A	A	A	A	A	C	A
47713	T	T	T	C	T	T	T
47806	T	T	T	T	T	T	A
47808	T	T	T	T	T	G	T
47834	T	T	T	T	T	T	C
47851	A	G	G	A	A	A	A
47887	G	G	G	G	G	G	A
47894	C	C	C	A	A	A	A
47903	T	T	T	T	C	T	T
47906	G	G	G	G	G	G	T
47919	A	A	A	A	G	A	A
47966	A	A	A	A	A	A	G
48151	A	A	A	A	A	C	A
48157	C	A	A	C	C	C	C
48174	T	T	T	T	T	C	T
48310	G	G	G	G	G	G	A
48505	A	A	A	G	A	A	A
48530	T	T	T	T	T	T	C
48574	A	A	A	A	A	A	G
48639	C	C	C	C	T	C	C
48696	C	C	C	C	C	C	T
48718	C	A	A	C	C	C	C
48740	T	T	T	T	T	C	T
48750	G	G	G	G	G	G	C
48757	A	A	A	A	A	A	C
48837	T	T	T	C	C	C	C
48857	A	A	A	G	A	A	A
48865	G	G	G	G	A	G	G
48884	G	G	G	G	G	G	A
48888	G	G	G	G	A	G	G
48952	T	T	T	T	T	T	G
48957	C	A	A	C	C	C	C
49094	T	T	T	C	C	C	C
49183	A	A	A	A	C	A	A
49206	T	T	T	T	G	T	T
49207	A	A	A	A	A	C	A
49234	T	T	T	T	T	T	C
49237	T	T	T	C	C	C	C
49248	C	C	C	T	T	T	T
49250	T	T	T	T	T	T	G
49257	T	T	T	G	T	T	T
49262	C	C	C	T	C	C	C
49288	G	G	G	T	G	G	G
49331	T	T	T	T	T	G	T
49344	G	G	G	G	A	G	G
49360	C	C	C	C	C	C	T
49378	T	T	T	T	T	G	T
49379	T	T	T	T	T	T	G
49405	T	C	C	C	C	C	C
49414	A	A	A	A	T	A	A
49415	T	T	T	T	A	T	T
49416	A	A	A	A	T	A	A
49417	T	T	T	T	A	T	T
49418	A	A	A	A	T	A	A
49419	T	T	T	T	A	T	T
49438	T	T	T	T	G	T	T
49456	G	G	G	T	G	G	G
49470	G	T	T	T	T	T	T
49487	C	C	C	T	C	C	C
49558	G	G	G	G	G	G	A
49573	C	C	C	C	G	C	C
49585	A	A	A	A	G	A	A
49620	G	G	G	A	G	G	G
49630	A	A	A	A	A	A	G
49638	G	G	G	G	A	G	A
49643	G	A	A	G	G	G	G
49653	G	G	G	G	G	A	G
49721	A	A	A	A	A	C	A
49744	G	G	G	G	A	G	G
49760	A	A	A	G	A	A	A
49762	T	T	T	T	T	T	G
49768	C	C	C	C	C	T	C
49776	A	A	A	A	A	A	C
49778	G	G	G	G	C	G	G
49795	A	A	A	A	A	G	A
49805	C	C	C	C	C	T	C
49832	A	A	A	A	A	G	A
49907	G	G	G	G	G	G	A
49931	C	A	A	C	C	C	C
49968	A	A	A	A	A	A	G
50048	C	T	T	C	C	C	C
50056	A	A	A	A	A	G	A
50058	T	T	T	T	T	C	T
50062	G	G	G	G	G	G	C
50210	A	A	A	G	G	G	G
50292	T	T	T	G	G	G	G
50348	T	T	T	T	C	T	T
50352	T	T	T	T	T	C	T
50418	A	A	A	G	A	A	A
50533	T	C	C	T	T	T	C
50548	T	T	T	T	T	T	C
50551	T	T	T	C	C	T	C
50552	T	T	T	C	T	T	T
50556	A	A	A	A	A	T	A
50561	T	T	T	T	T	C	C
50576	G	G	G	A	G	G	G
50580	A	A	A	A	A	A	C
50611	C	C	C	C	C	C	T
50621	G	G	G	G	G	G	T
50661	A	A	A	G	G	G	G
50713	A	A	A	A	A	G	A
50730	T	T	T	T	T	C	T
50773	G	A	A	G	G	G	G
50777	A	A	A	G	A	A	A
50795	C	T	T	C	C	C	C
50818	C	C	C	C	C	T	C
50857	G	A	A	G	G	G	G
50869	G	G	G	G	G	A	G
50873	A	A	A	A	A	G	A
50892	T	T	T	T	T	C	T
50956	A	A	A	A	T	A	A
50961	G	G	G	G	G	G	T
50985	T	T	T	T	T	C	T
50988	C	C	C	T	C	C	C
51026	T	T	T	T	G	T	T
51107	A	A	A	A	A	C	A
51166	T	T	T	T	G	T	T
51168	T	T	T	T	G	T	G
51169	T	T	T	A	A	A	A
51173	T	C	C	C	C	C	C
51241	G	G	G	G	A	G	G
51260	T	T	T	T	T	C	T
51299	A	A	A	A	T	A	A
51329	C	C	C	C	T	C	T
51331	A	A	A	A	C	A	A
51343	C	C	C	C	C	C	T
51373	T	T	T	T	T	T	C
51380	T	T	T	G	T	T	T
51414	A	A	A	G	G	G	G
51428	A	G	G	G	G	G	G
51474	G	G	G	G	A	G	G
51503	C	C	C	T	C	C	C
51523	G	G	G	G	G	G	A
51590	T	T	T	T	T	T	C
51594	T	T	T	T	T	C	T
51622	T	A	A	T	T	T	T
51623	A	A	A	G	G	G	G
51668	A	A	A	A	G	A	A
51734	A	A	A	A	A	G	A
51816	A	G	G	A	A	A	A
51865	G	G	G	A	G	G	G
51943	G	G	G	A	A	A	A
51953	T	T	T	T	T	C	A
52100	A	A	A	A	A	G	A
52125	C	C	C	C	T	C	T
52142	G	G	G	T	T	T	T
52309	A	A	A	A	A	A	G
52332	T	T	T	T	C	T	T
52410	T	T	T	G	G	G	T
52427	A	G	G	A	A	A	A
52493	T	T	T	T	T	T	C
52502	T	T	T	C	C	C	C
52742	G	G	G	G	A	G	G
52793	A	A	A	A	C	A	A
52823	T	T	T	T	C	T	T
52835	T	T	T	T	C	T	T
52873	G	G	G	G	T	G	G
52919	C	C	C	C	C	C	G
53038	G	T	T	G	G	G	G
53047	T	G	G	T	T	T	T
53104	T	T	T	C	C	C	C
53149	A	A	A	A	A	A	G
53176	G	G	G	G	G	G	A
53215	C	C	C	C	C	C	T
53226	C	C	C	T	T	T	T
53434	C	C	C	C	T	C	C
53493	A	G	G	G	G	G	G
53519	C	C	C	T	T	T	T
53541	A	A	A	C	A	A	A
53563	G	G	G	A	G	G	G
53578	C	G	G	C	C	C	C
53582	T	T	T	T	T	T	G
53589	A	A	A	C	A	A	C
53637	C	C	C	T	T	T	T
53698	T	T	T	T	T	G	T
53716	G	G	G	G	G	G	A
53756	C	C	C	C	T	C	C
53793	C	A	A	A	A	A	A
53882	C	C	C	C	C	A	C
53884	C	C	C	C	T	C	C
53893	C	C	C	C	C	C	T
53896	T	T	T	T	T	T	C
53918	G	A	A	G	G	G	G
53921	C	C	C	C	T	C	C
53928	G	G	G	G	G	A	G
53929	A	A	A	A	A	G	A
53940	G	G	G	A	G	G	G
53944	T	T	T	G	G	G	G
53981	C	C	C	C	C	G	C
54043	C	C	C	C	A	C	A
54075	G	G	G	G	G	A	G
54088	G	T	T	T	T	T	T
54106	C	C	C	C	C	T	C
54121	G	A	A	G	G	G	G
54131	A	A	A	C	A	A	C
54160	T	T	T	T	T	C	T
54163	A	A	A	A	A	T	A
54164	T	T	T	T	T	A	T
54177	G	G	G	G	G	A	G
54180	A	A	A	A	A	T	A
54183	G	G	G	G	G	A	G
54199	G	G	G	G	G	A	G
54200	T	T	T	T	T	C	T
54201	T	T	T	T	T	C	T
54203	G	G	G	G	G	C	G
54206	T	T	T	T	T	G	T
54209	C	C	C	C	C	T	C
54210	C	C	C	C	C	G	C
54211	A	A	A	A	A	T	A
54212	C	C	C	C	C	G	C
54215	T	T	T	T	T	C	T
54217	G	G	G	G	G	G	A
54234	C	C	C	C	C	A	C
54235	G	G	G	G	G	T	G
54238	T	T	T	T	T	A	T
54240	G	G	G	G	G	A	G
54241	G	G	G	G	G	A	G
54243	C	C	C	C	C	T	C
54246	T	T	T	T	T	C	T
54247	T	T	T	T	T	C	T
54260	G	G	G	G	G	T	G
54261	A	A	A	A	A	G	A
54264	T	T	T	T	T	G	T
54265	G	G	G	G	G	T	G
54269	T	T	T	T	T	C	T
54310	C	C	C	T	C	C	T
54332	A	A	A	A	G	A	A
54339	G	G	G	G	G	G	A
54341	A	A	A	A	A	A	T
54342	T	T	T	T	T	T	G
54344	T	T	T	A	G	A	T
54345	C	C	C	T	A	T	T
54362	A	A	A	A	A	A	G
54394	T	T	T	T	T	T	C
54401	C	A	A	G	G	G	G
54445	T	T	T	G	T	T	T
54613	T	T	T	T	T	T	G
54645	C	C	C	G	G	G	G
54729	A	A	A	G	G	G	G
54730	G	G	G	A	G	G	G
54758	C	C	C	C	C	C	T
54775	A	A	A	A	A	A	C
54894	G	G	G	G	A	G	A
54897	T	T	T	T	C	T	T
54915	A	A	A	A	A	A	G
54931	A	A	A	G	A	A	A
54977	G	G	G	C	G	G	G
55146	C	C	C	T	C	C	C
55217	T	T	T	T	T	G	T
55223	C	C	C	A	A	A	A
55234	T	T	T	T	C	T	T
55244	A	A	A	C	A	A	A
55258	A	A	A	C	A	A	A
55277	T	T	T	T	T	T	G
55309	T	T	T	T	G	T	G
55437	A	A	A	A	A	A	C
55438	T	T	T	T	T	G	T
55469	T	T	T	T	G	T	G
55512	C	C	C	A	C	A	C
55539	G	G	G	T	G	T	G
55607	A	A	A	A	A	A	C
55610	T	C	C	C	C	C	C
55637	T	T	T	T	G	T	T
55694	T	T	T	G	T	T	T
55711	C	C	C	C	C	C	T
55717	C	C	C	T	C	C	C
55718	T	T	T	T	T	T	C
55890	G	G	G	G	A	G	G
55962	T	T	T	G	T	T	T
56140	C	C	C	G	G	G	G
56167	T	T	T	T	C	C	C
56351	C	T	T	C	C	C	C
56396	A	A	A	A	G	A	A
56402	C	C	C	T	C	C	C
56465	G	A	A	G	G	G	G
56714	G	G	G	G	G	A	G
56855	C	C	C	G	C	C	C
56894	A	A	A	G	A	A	A
56933	C	C	C	C	T	C	C
56984	A	A	A	A	A	A	G
56999	C	C	C	C	G	C	C
57023	A	A	A	A	C	A	A
57083	T	T	T	T	T	T	C
57135	C	C	C	A	C	C	C
57163	C	T	T	C	C	C	C
57164	A	A	A	G	A	A	A
57176	C	C	C	C	T	C	C
57194	G	G	G	G	G	G	A
57266	G	G	G	G	C	G	G
57289	C	T	T	C	C	C	C
57404	C	C	C	C	T	C	T
57434	G	G	G	G	G	A	A
57470	A	A	A	A	G	A	A
57500	A	A	A	A	C	A	C
57566	C	C	C	T	C	C	C
57567	G	G	G	G	A	G	G
57588	T	T	T	T	T	T	C
57596	T	T	T	T	G	T	T
57649	G	A	A	A	A	A	A
57672	A	A	A	T	A	A	A
57715	C	C	C	C	C	C	T
57719	A	A	A	A	A	A	C
57749	A	A	A	G	G	G	G
57771	C	T	T	T	T	T	T
57793	C	C	C	C	C	T	C
57837	A	A	A	A	A	A	T
57855	A	A	A	A	A	A	G
57859	T	G	G	A	G	G	G
57888	G	G	G	G	G	G	A
57925	T	T	T	T	T	C	T
57931	T	T	T	C	T	T	T
57952	C	C	C	C	C	C	T
58066	T	T	T	C	T	T	T
58136	T	T	T	T	G	T	T
58234	T	T	T	T	T	T	C
58317	C	C	C	T	T	T	T
58333	C	C	C	C	T	T	T
58414	T	T	T	T	T	C	T
58447	C	G	G	G	G	G	G
58569	C	A	A	C	G	C	A
58672	C	C	C	C	A	C	C
58690	G	G	G	A	G	G	G
58712	G	G	G	G	G	G	T
58783	C	T	T	C	C	C	C
58786	C	C	C	T	C	C	C
58828	C	C	C	T	T	T	T
58849	G	G	G	G	G	A	G
58879	T	T	T	T	T	C	T
58957	C	T	T	C	C	C	C
58958	C	C	C	A	C	C	C
58962	A	A	A	A	A	A	T
58973	G	G	G	G	T	G	G
58974	C	C	C	C	C	C	T
59038	G	C	C	G	G	C	C
59048	A	G	G	A	G	G	G
59057	A	A	A	A	C	A	A
59121	C	G	G	C	C	G	G
59123	T	T	T	T	T	T	C
59126	G	G	G	G	T	G	G
59129	C	C	C	C	A	C	C
59170	C	C	C	C	C	C	T
59197	G	G	G	G	G	A	G
59212	G	A	A	G	G	A	A
59267	G	T	T	G	T	T	T
59305	A	A	A	C	A	A	G
59345	A	A	A	G	A	A	A
59365	C	C	C	C	T	C	C
59530	C	C	C	C	T	C	T
59575	T	T	T	T	T	C	T
59605	G	G	G	G	G	G	C
59614	A	A	A	A	T	A	A
59624	A	G	G	G	G	C	A
59625	G	G	G	C	C	G	G
59630	T	T	T	T	T	T	A
59693	G	G	G	G	C	G	C
59694	A	A	A	C	A	A	A
59794	T	T	A	T	T	T	T
59795	A	A	T	A	A	A	A
59799	G	G	A	G	G	G	G
59935	T	T	T	T	T	C	T
59939	A	A	A	A	A	A	G
59976	T	T	T	T	C	T	T
59980	T	T	T	T	T	C	T
59993	A	G	G	G	G	G	G
60002	T	T	T	T	T	G	T
60005	C	C	C	C	T	C	C
60017	G	G	G	G	G	G	A
60021	C	C	C	C	C	C	T
60027	T	T	T	T	T	A	T
60035	A	A	A	A	C	A	A
60036	C	C	C	C	A	C	C
60160	G	G	G	G	A	G	G
60164	T	T	T	G	T	T	T
60183	G	A	A	A	A	A	A
60187	C	C	C	A	A	C	C
60190	A	A	A	A	A	T	A
60191	T	T	T	T	T	C	T
60192	A	A	A	A	A	T	A
60194	T	T	T	C	T	A	T
60196	A	A	A	T	A	C	A
60197	T	T	T	C	T	T	T
60199	T	T	T	T	T	C	T
60204	G	G	G	G	G	T	A
60205	T	T	T	T	C	T	T
60207	A	G	G	G	G	G	G
60218	G	G	G	G	G	A	G
60223	G	G	G	G	G	G	T
60224	A	A	A	A	A	A	G
60231	C	C	C	C	C	C	T
60232	A	G	G	G	G	G	G
60236	G	G	G	A	G	G	G
60246	C	C	C	G	C	C	C
60252	G	G	G	A	A	A	A
60260	T	T	T	T	T	T	C
60270	C	A	C	C	A	A	A
60277	C	T	C	A	T	T	A
60281	T	C	C	T	T	T	T
60293	G	G	G	G	T	G	T
60294	A	A	A	A	A	A	T
60302	G	G	G	G	G	A	G
60303	A	A	A	A	A	A	G
60307	A	A	A	T	C	T	T
60308	A	A	A	T	T	T	T
60309	A	A	A	T	T	T	T
60310	G	G	G	C	C	C	C
60311	A	A	A	T	T	T	T
60312	A	A	A	T	T	T	T
60313	A	A	A	T	T	T	T
60321	C	C	C	A	A	C	A
60322	C	C	C	T	T	C	T
60375	C	C	C	C	C	A	C
60381	T	T	T	A	T	T	C
60382	C	C	C	A	C	C	A
60387	G	G	G	T	G	T	T
60388	A	A	A	A	A	T	A
60396	A	A	A	A	A	T	A
60397	A	A	A	A	A	T	A
60399	C	C	C	C	C	T	C
60400	C	A	A	G	A	T	G
60404	T	T	T	T	T	C	T
60405	T	T	T	T	T	G	T
60406	T	T	T	T	T	A	T
60407	T	T	T	T	T	A	G
60418	G	G	G	G	G	A	T
60426	A	A	A	A	A	A	G
60427	T	T	T	T	T	A	G
60428	T	T	T	T	T	T	G
60429	T	T	T	T	G	A	G
60430	A	A	A	C	A	G	A
60434	T	T	T	T	T	G	T
60463	T	T	T	T	T	C	T
60465	C	C	C	C	C	A	C
60467	T	T	T	T	T	C	T
60472	A	A	A	A	A	A	T
60479	G	G	G	G	G	A	G
60488	A	A	A	A	A	G	A
60490	G	G	G	G	G	A	G
60495	A	A	A	A	A	T	A
60496	A	A	A	A	A	T	A
60497	A	A	A	A	A	T	A
60499	G	G	G	A	G	A	G
60500	A	A	A	A	A	T	A
60506	T	T	T	T	T	A	T
60507	T	T	T	T	T	A	T
60509	G	G	G	G	G	A	G
60510	T	T	T	T	T	A	T
60515	T	T	T	T	T	G	T
60516	G	G	G	G	G	C	G
60519	T	T	T	T	T	A	T
60520	T	T	T	T	A	T	A
60522	C	C	C	A	A	T	A
60526	A	A	A	A	A	G	A
60529	A	A	A	A	A	T	A
60530	A	A	A	A	A	A	T
60531	A	A	A	A	A	G	A
60532	T	T	T	T	T	C	G
60533	A	A	A	A	A	T	G
60534	A	A	A	A	A	T	A
60535	G	G	G	A	T	T	T
60536	A	A	A	A	A	G	A
60541	G	A	A	A	G	T	G
60542	G	G	G	G	G	C	G
60545	G	G	G	G	G	A	G
60546	G	G	G	A	G	A	G
60548	C	C	C	C	C	T	T
60549	C	C	C	T	T	T	C
60554	A	A	A	A	A	C	A
60556	G	G	G	G	G	A	G
60557	A	A	A	A	A	T	A
60558	G	G	G	A	A	G	A
60562	A	A	A	A	A	A	G
60564	A	A	A	A	A	T	A
60565	G	G	G	T	T	A	T
60566	A	A	A	A	A	G	A
60568	T	T	T	T	T	C	T
60569	T	T	T	T	T	A	T
60570	T	T	T	T	T	G	T
60572	C	C	C	C	C	A	C
60577	A	A	A	A	A	T	A
60578	G	G	G	A	G	A	G
60579	A	A	A	A	C	T	A
60581	G	G	G	G	G	A	G
60583	A	A	A	A	A	C	A
60584	T	T	T	T	T	C	T
60585	T	T	T	T	T	C	T
60586	T	T	T	T	T	C	T
60587	T	T	T	T	T	C	T
60588	T	T	T	T	T	C	T
60589	C	C	C	C	C	T	C
60607	T	T	T	T	T	A	T
60609	C	C	C	C	C	A	C
60610	C	C	C	C	C	T	C
60611	C	C	C	C	C	T	C
60612	T	T	T	T	T	C	T
60613	G	G	G	G	G	A	G
60615	A	A	A	A	A	T	A
60616	A	A	A	A	A	C	A
60623	T	T	T	T	T	C	T
60624	G	G	G	G	G	T	G
60625	G	G	G	G	G	T	G
60626	T	T	T	T	T	A	T
60628	C	C	C	C	C	A	C
60629	C	C	C	C	C	T	C
60631	T	T	T	T	T	A	T
60632	T	T	T	T	T	A	T
60633	T	T	T	T	T	G	T
60634	G	G	G	G	G	A	G
60637	G	G	G	G	G	A	G
60638	T	T	T	T	T	G	T
60639	T	T	T	T	T	C	T
60640	A	A	A	A	A	T	A
60644	G	G	G	G	G	T	G
60645	A	A	A	A	A	A	G
60646	T	T	T	T	T	A	T
60671	C	C	C	C	C	T	C
60672	A	A	A	A	A	G	A
60674	T	T	T	T	A	T	T
60675	C	C	C	C	C	T	C
60676	A	A	A	A	A	T	C
60677	A	A	A	G	G	A	G
60678	T	T	T	A	A	C	A
60679	G	G	G	G	G	A	G
60680	G	G	G	G	G	A	G
60682	C	C	C	G	G	A	G
60683	A	A	A	G	G	A	G
60684	G	G	G	A	A	A	A
60685	T	T	T	C	C	C	C
60686	G	G	G	C	C	C	T
60687	C	C	C	T	C	C	T
60715	T	T	T	G	G	T	G
60716	A	A	A	G	G	A	G
60717	G	G	G	A	A	A	A
60718	C	C	C	C	C	T	C
60720	A	A	A	C	C	T	C
60721	T	T	T	T	T	C	T
60723	A	A	A	A	A	G	A
60725	A	A	A	A	A	G	A
60727	C	C	C	C	T	T	C
60728	G	G	G	G	G	T	G
60729	A	A	A	A	A	C	A
60732	C	C	C	C	C	T	C
60733	T	T	T	T	T	A	T
60734	G	G	G	G	G	T	G
60735	A	A	A	A	A	G	A
60736	G	G	G	G	G	A	G
60739	A	A	A	G	G	A	G
60740	C	C	C	A	C	A	G
60741	A	A	A	A	A	A	G
60742	T	T	T	T	T	A	T
60820	A	A	A	A	G	G	A
60822	A	A	A	A	A	A	G
60823	T	T	T	T	A	T	C
60824	T	T	T	T	C	T	G
60825	C	C	C	C	T	T	A
60826	T	T	T	T	T	G	T
60827	T	T	T	T	T	C	C
60828	A	A	A	A	T	A	C
60830	T	T	T	T	G	T	G
60831	C	C	C	C	A	C	A
60832	T	T	T	T	G	A	G
60833	A	A	A	A	G	G	G
60834	A	A	A	A	C	A	A
60835	G	G	G	G	G	T	G
60836	G	G	G	G	A	G	G
60861	G	G	G	G	T	T	A
60862	C	C	C	C	T	C	C
60863	T	T	T	T	C	T	T
60864	T	T	T	T	C	T	C
60865	T	T	T	T	G	T	T
60866	A	A	A	A	A	A	G
60867	T	T	T	G	A	G	A
60868	A	A	A	A	G	A	A
60869	A	A	A	A	G	A	A
60870	G	G	G	G	A	G	G
60871	T	T	T	G	T	T	C
60876	C	C	C	T	C	C	C
60877	T	T	T	T	C	T	T
60878	G	G	G	G	G	A	A
60879	A	A	A	A	A	A	G
60884	A	A	A	A	A	A	T
60887	C	C	C	C	G	C	C
60888	C	C	C	G	A	A	C
60890	A	A	A	A	A	A	G
60891	A	A	A	A	A	T	C
60893	C	C	C	C	C	C	A
60896	T	T	T	T	T	T	A
60903	C	C	C	C	C	T	G
60905	A	A	A	A	A	A	G
60912	T	T	T	T	T	G	C
60914	G	G	G	G	G	G	T
60916	A	A	A	A	A	A	C
60918	C	C	C	C	C	T	T
60922	T	T	T	T	T	G	T
60932	C	C	C	C	C	T	C
60938	G	G	G	G	G	A	G
60942	A	A	A	A	A	G	A
60948	G	G	G	G	T	C	G
60954	C	C	C	C	T	T	C
60957	A	A	A	A	A	T	A
60961	T	T	T	T	T	T	G
60964	A	A	A	A	A	A	T
60965	G	G	G	G	C	G	C
60968	A	A	A	A	A	A	C
60969	A	C	C	C	C	A	T
60970	G	T	T	T	T	T	T
60971	G	G	G	G	G	A	G
60972	G	A	A	A	A	A	A
60975	G	G	G	G	G	G	A
60978	A	A	A	A	A	C	A
60981	C	C	C	C	C	G	C
60982	G	G	G	G	T	A	G
60983	C	C	C	C	T	A	C
60985	T	T	T	T	G	T	T
61155	C	C	C	T	C	C	C
61156	T	T	T	T	C	T	T
61158	C	C	C	G	C	A	A
61159	T	T	T	A	T	T	T
61160	A	A	A	A	C	A	A
61161	T	T	T	G	T	T	T
61162	A	A	A	C	A	A	A
61167	T	T	T	T	A	T	T
61177	A	A	A	A	A	C	A
61180	A	A	A	A	A	G	A
61182	G	G	G	G	G	C	G
61183	A	A	A	A	C	A	A
61184	C	C	C	C	C	C	T
61185	C	C	C	C	C	T	C
61186	C	C	C	C	C	T	C
61187	T	T	T	A	T	T	T
61188	G	G	G	G	A	G	A
61189	A	A	A	G	A	A	A
61192	C	C	C	C	C	T	C
61195	C	C	C	G	C	G	C
61198	A	A	A	A	A	A	G
61203	C	C	C	T	C	C	C
61208	G	G	G	A	G	G	G
61212	A	A	A	C	A	T	A
61215	A	A	A	A	A	G	A
61219	C	C	C	C	C	A	C
61222	T	T	T	T	T	G	T
61224	T	T	T	T	T	A	T
61225	T	T	T	T	A	T	T
61226	T	T	T	T	T	T	A
61227	G	G	G	G	G	A	G
61228	A	A	A	G	A	A	A
61229	G	G	G	G	G	G	T
61230	G	G	G	G	C	G	G
61233	G	G	G	G	T	T	G
61234	C	C	C	C	G	C	C
61236	A	A	A	A	C	A	A
61237	A	A	A	A	G	C	G
61238	C	C	C	C	C	A	C
61239	T	T	T	T	C	T	T
61240	A	A	A	A	G	A	G
61241	T	T	T	T	G	T	T
61242	C	C	C	C	A	A	T
61243	A	A	A	A	T	T	A
61244	T	T	T	T	G	A	T
61245	A	A	A	A	C	G	C
61248	G	G	G	G	G	G	A
61251	A	A	A	A	A	C	A
61252	A	A	A	A	G	G	A
61253	A	A	A	A	C	G	A
61254	T	T	T	T	T	T	A
61255	A	A	A	A	G	A	A
61257	T	T	T	T	C	G	C
61258	T	T	T	T	C	A	C
61259	C	C	C	C	G	C	C
61260	A	A	A	A	G	A	A
61265	T	T	T	T	T	T	A
61266	G	G	G	A	G	G	G
61267	G	G	G	G	A	A	G
61269	C	C	C	C	T	C	C
61270	C	C	C	T	C	C	T
61272	T	T	T	T	G	C	T
61273	G	G	G	G	A	G	G
61274	C	C	C	C	C	C	T
61275	T	T	T	T	T	C	T
61276	T	T	T	A	A	T	A
61296	G	G	G	G	G	A	G
61297	G	G	G	G	G	T	G
61299	G	G	G	G	A	G	A
61300	G	G	G	G	G	T	G
61302	G	G	G	G	G	G	T
61303	G	G	G	G	A	A	A
61305	T	T	T	C	C	C	C
61488	A	A	A	A	A	A	G
61495	G	G	G	G	G	A	G
61496	A	C	C	C	C	C	C
61498	G	G	G	A	A	C	A
61501	G	G	G	T	G	G	G
61502	C	C	C	A	C	C	C
61505	T	T	T	T	T	G	T
61507	A	A	A	A	A	A	G
61508	T	T	T	T	T	C	T
61511	G	G	G	G	G	A	G
61512	C	C	C	C	C	G	C
61516	G	G	G	G	G	C	C
61517	T	T	T	T	T	T	G
61519	C	C	C	G	A	A	C
61522	A	T	T	T	T	T	T
61524	G	T	T	T	T	T	T
61528	C	T	T	T	T	T	T
61533	T	T	T	T	T	A	T
61535	C	C	C	C	C	G	C
61558	A	A	A	A	A	G	A
61559	A	A	A	A	A	C	A
61560	G	G	G	G	T	G	G
61562	G	G	G	A	G	G	G
61563	T	T	T	T	T	T	C
61564	G	G	G	G	G	C	C
61569	T	T	T	A	G	T	T
61570	G	G	G	T	A	T	T
61571	G	G	G	G	G	A	A
61573	G	G	G	A	G	C	A
61576	A	A	A	T	A	A	A
61577	A	A	A	C	C	T	C
61579	A	A	A	A	A	A	G
61581	A	A	A	A	A	A	C
61586	G	G	G	C	C	C	C
61587	T	T	T	T	T	T	C
61590	G	G	G	G	G	G	A
61593	T	T	T	G	G	G	G
61594	A	A	A	A	A	C	A
61595	A	A	A	T	A	T	A
61597	A	A	A	A	A	G	A
61598	A	A	A	A	A	A	T
61599	C	C	C	A	G	A	A
61600	A	A	A	A	A	G	A
61601	C	C	C	A	A	C	A
61603	T	G	G	T	T	T	T
61604	T	T	T	G	T	T	T
61605	T	T	T	C	T	T	T
61606	T	T	T	T	G	G	G
61607	C	A	A	C	A	A	A
61608	T	T	T	T	T	G	G
61610	G	A	A	A	A	A	A
61615	G	G	G	G	G	T	G
61616	C	C	C	C	T	C	T
61618	A	A	A	A	A	A	C
61620	C	C	C	C	G	A	A
61621	T	T	T	T	G	T	T
61622	A	A	A	A	A	A	C
61627	G	G	G	G	G	G	C
61628	T	T	T	C	T	T	T
61631	A	A	A	A	A	A	C
61633	A	A	A	A	A	G	A
61634	G	G	G	G	G	A	G
61635	A	A	A	A	A	A	T
61637	A	A	A	C	A	A	A
61639	C	A	A	A	A	A	G
61640	C	A	A	A	A	T	A
61641	G	C	C	C	C	C	G
61647	G	T	T	T	T	T	T
61651	C	C	C	C	C	C	T
61652	C	C	C	C	C	C	T
61654	A	C	C	C	C	C	C
61655	G	T	T	G	G	G	G
61665	T	T	T	T	G	T	T
61667	A	A	A	A	A	G	A
[truncated: 2,903 more rows]
