# Supplementary material for: Evolutionary Analysis of Plastid Genomes of Seven Lonicera L. Species: Implications for Sequence Divergence and Phylogenetic Relationships
Source: Int J Mol Sci. 2018 Dec 14;19(12):4039. doi: 10.3390/ijms19124039 (PMC6321470; doi:10.3390/ijms19124039)
Supplement: Supplementary file 1 [file ijms-19-04039-s001.zip › Table S6.xlsx]

## Sheet: Sheet1
Table5 Maximum likelihood parameter estimates for the 75 genes of Dipsacales
gene	model	l	np	Estimates of parameters		positively selected sites
rps7	model0	-903.384	21	omega (dN/dS) = 0.93601
	model1	-900.523	22	p: 0.44395 0.55605	w: 0.00000 1.00000
	model2	-897.359	24	p: 0.41695 0.50015 0.08289	w: 0.00000 1.00000 6.04969	47 L 0.979* 6.297 +- 2.570
	model3	-896.383	25	p: 0.56334 0.42415 0.01251	w: 0.00000 2.05265 22.83175
	model7	-900.627	22	p = 0.00516 q = 0.00500
	model8	-897.569	24	p0 = 0.64293 p = 0.00500 q = 1.93041 (p1 = 0.35707)	w = 2.96412	308 H 1.000** 427 K 0.992** 463 N 0.998**
rps8	model0	-772.145	21	omega (dN/dS) = 0.37043
	model1	-767.248	22	p: 0.68084 0.31916	w: 0.00000 1.00000
	model2	-766.488	24	p: 0.83524 0.00000 0.16476	w: 0.06914 1.00000 2.22709
	model3	-766.488	25	p: 0.22919 0.60605 0.16476	w: 0.06914 0.06914 2.22709
	model7	-767.275	22	p = 0.00500 q = 0.01165
	model8	-766.489	24	p0 = 0.83522 p = 7.41645 q = 99.00000	(p1 = 0.16478) w = 2.22557
rps11	model0	-948.532	21	omega (dN/dS) = 0.30772
	model1	-947.685	22	p: 0.87405 0.12595	w: 0.20996 1.00000
	model2	-947.391	24	p: 0.97101 0.00000 0.02899	w: 0.25601 1.00000 2.71025
	model3	-947.391	25	p: 0.82704 0.14396 0.02899	w: 0.25601 0.25601 2.71025
	model7	-947.933	22	p = 0.86474 q = 1.87895
	model8	-947.399	24	p0 = 0.97163 p = 34.31759 q = 99.00000	(p1 = 0.02837) w = 2.72704
rps12	model0	-672.93	21	omega (dN/dS) = 0.52766
	model1	-666.882	22	p: 0.71627 0.28373	w: 0.00000 1.00000
	model2	-662.041	24	p: 0.91735 0.00000 0.08265	w: 0.11970 1.00000 7.09327	115 S 0.994** 7.666 +- 2.158
	model3	-660.053	25	p: 0.83328 0.15800 0.00873	w: 0.00000 3.69047 58.69455
	model7	-666.896	22	p = 0.00500 q = 0.01171
	model8	-661.97	24	p0 = 0.93948 p = 0.00500 q = 0.02016	(p1 = 0.06052) w = 8.42043	115 S 0.998** 7.656 +- 2.138	116 K 0.958* 7.376 +- 2.492
rps14	model0	-653.223	21	omega (dN/dS) = 0.27659
	model1	-649.943	22	p: 0.70791 0.29209	w: 0.00316 1.00000
	model2	-626.69	24	p: 0.55688 0.43242 0.01070	w: 0.00000 1.00000 62.52618	41 W 0.955* 9.347 +- 2.078
	model3	-627.984	25	p: 0.00000 0.98052 0.01948	w: 0.00000 0.46940 44.72234
	model7	-649.944	22	p = 0.00500 q = 0.01148
	model8	-626.727	24	p0 = 0.98933 p = 0.00500 q = 0.00747	(p1 = 0.01067) w = 60.03487	41 W 0.975* 9.462 +- 1.744
rps16	model0	-491.681	21	omega (dN/dS) = 0.36365
	model1	-489.234	22	p: 0.66451 0.33549	w: 0.03621 1.00000
	model2	-488.241	24	p: 0.86392 0.10665 0.02943	w: 0.19774 1.00000 7.74796
	model3	-488.202	25	p: 0.33742 0.63181 0.03077	w: 0.00000 0.42633 7.68633
	model7	-489.282	22	p = 0.03324 q = 0.05994
	model8	-488.216	24	p0 = 0.96958 p = 0.87277 q = 2.22429	(p1 = 0.03042) w = 7.68756
rps18	model0	-641.215	21	omega (dN/dS) = 0.57181
	model1	-637.968	22	p: 0.50379 0.49621	w: 0.00000 1.00000
	model2	-637.523	24	p: 0.57821 0.00000 0.42179	w: 0.00000 1.00000 1.48172
	model3	-637.523	25	p: 0.53291 0.04530 0.42179	w: 0.00000 0.00000 1.48172
	model7	-637.968	22	p = 0.00500 q = 0.00510
	model8	-637.523	24	p0 = 0.57821 p = 0.00500 q = 2.08117	(p1 = 0.42179) w = 1.48172
atpA	model0	-3133.95	21	omega (dN/dS) = 0.15314
	model1	-3114.56	22	p: 0.87199 0.12801	w: 0.03460 1.00000
	model2	-3095.35	24	p: 0.85601 0.13980 0.00420	w: 0.03578 1.00000 22.72668	308 L 0.997** 7.728 +- 1.977
	model3	-3094.79	25	p: 0.94511 0.05139 0.00350	w: 0.08221 2.13000 25.51189
	model7	-3115.1	22	p = 0.04670 q = 0.24793
	model8	-3095.59	24	p0 = 0.99576 p = 0.04913 q = 0.23495	(p1 = 0.00424) w = 22.68016	308 L 0.999** 5.161 +- 1.482	427 A 0.978* 5.067 +- 1.600
atpB	model0	-2218.86	13	omega (dN/dS) = 0.09339
	model1	-2216.69	14	p: 0.91366 0.08634	w: 0.00000 1.00000
	model2	-2202.56	16	p: 0.99482 0.00000 0.00518	w: 0.08575 1.00000 51.88602	450 S 0.957* 8.466 +- 2.243
	model3	-2200.1	17	p: 0.95963 0.03822 0.00215	w: 0.00000 3.59354 125.59686
	model7	-2216.74	14	p = 0.00500 q = 0.04977
	model8	-2200.7	16	p0 = 0.99780 p = 0.00500 q = 0.04733 (p1 = 0.00220)	w = 115.19415	450 S 0.968* 7.215 +- 2.358
atpF	model0	-1149.03	21	omega (dN/dS) = 0.25483
	model1	-1146.54	22	p: 0.81781 0.18219	w: 0.09439 1.00000
	model2	-1146.41	24	p: 0.93339 0.00000 0.06661	w: 0.15611 1.00000 1.86954
	model3	-1146.41	25	p: 0.67509 0.25830 0.06661	w: 0.15611 0.15611 1.86955
	model7	-1146.64	22	p = 0.16122 q = 0.45421
	model8	-1146.41	24	p0 = 0.93461 p = 18.54001 q = 99.00000	(p1 = 0.06539) w = 1.88222
atpH	model0	-427.369	21	omega (dN/dS) = 0.01525
	model1	-427.369	22	p: 0.99999 0.00001	w: 0.01525 1.00000
	model2	-406.938	24	p: 0.98777 0.00000 0.01223	w: 0.03229 1.00000 71.74762
	model3	-427.369	25	p: 0.28792 0.27551 0.43656	w: 0.01525 0.01525 0.01525
	model7	-427.37	22	p = 1.57540 q = 99.00000
	model8	-406.96	24	p0 = 0.98777 p = 0.01073 q = 0.22522	(p1 = 0.01223) w = 71.81761
atpI	model0	-1335.75	21	omega (dN/dS) = 0.04462
	model1	-1333.42	22	p: 0.94227 0.05773	w: 0.00000 1.00000
	model2	-1316.37	24	p: 0.92810 0.06786 0.00404	w: 0.00000 1.00000 47.08539
	model3	-1333.42	25	p: 0.55435 0.38617 0.05948	w: 0.00000 0.00000 0.95262
	model7	-1333.62	22	p = 0.01102 q = 0.20031
	model8	-1316.56	24	p0 = 0.99596 p = 0.01028 q = 0.16933	(p1 = 0.00404) w = 47.19773
ccsA	model0	-2223.3	21	omega (dN/dS) = 0.34973
	model1	-2213.36	22	p: 0.70902 0.29098	w: 0.08542 1.00000
	model2	-2212.62	24	p: 0.86954 0.00000 0.13046	w: 0.17308 1.00000 1.80664
	model3	-2212.62	25	p: 0.51262 0.35692 0.13046	w: 0.17308 0.17309 1.80662
	model7	-2213.69	22	p = 0.11851 q = 0.21195
	model8	-2212.63	24	p0 = 0.87092 p = 20.99159 q = 99.00000	(p1 = 0.12908) w = 1.81324
cemA	model0	-1471.64	21	omega (dN/dS) = 0.34575
	model1	-1466.98	22	p: 0.66339 0.33661	w: 0.04356 1.00000
	model2	-1447.38	24	p: 0.54302 0.45263 0.00435	w: 0.00000 1.00000 52.44024
	model3	-1447.16	25	p: 0.65437 0.34128 0.00435	w: 0.05563 1.37050 55.40439
	model7	-1467.02	22	p = 0.05189 q = 0.0900
	model8	-1447.5	24	p0 = 0.99565 p = 0.01970 q = 0.02483	(p1 = 0.00435) w = 51.36937
clpP	model0	-1210.09	21	omega (dN/dS) = 1.24019
	model1	-1210	22	p: 0.13057 0.86943	w: 0.20735 1.00000
	model2	-1203.06	24	p: 0.74258 0.13611 0.12132	w: 1.00000 1.00000 6.48533
	model3	-1203.05	25	p: 0.67619 0.20398 0.11982	w: 1.01450 1.01451 6.60206
	model7	-1210.63	22	p = 47.34446 q = 0.00500
	model8	-1203.06	24	p0 = 0.87868 p = 4.62232 q = 0.00500	(p1 = 0.12132) w = 6.48533
infA	model0	-566.641	21	omega (dN/dS) = 0.26362
	model1	-563.18	22	p: 0.92380 0.07620	w: 0.15955 1.00000
	model2	-560.297	24	p: 0.98350 0.00000 0.01650	w: 0.20764 1.00000 6.12987	6 W 0.972* 5.948 +- 2.563
	model3	-560.297	25	p: 0.46763 0.51586 0.01650	w: 0.20764 0.20764 6.12987
	model7	-564.568	22	p = 0.49872 q = 1.36421
	model8	-560.321	24	p0 = 0.98354 p = 26.15718 q = 99.00000	(p1 = 0.01646) w = 6.15497	6 W 0.982* 5.673 +- 2.569
matK	model0	-3784.84	21	omega (dN/dS) = 0.41242
	model1	-3772.58	22	p: 0.63781 0.36219	w: 0.11361 1.00000
	model2	-3772.24	24	p: 0.64356 0.35243 0.00401	w: 0.12222 1.00000 4.96602
	model3	-3772.23	25	p: 0.60845 0.38678 0.00477	w: 0.10451 0.93776 4.76513
	model7	-3772.79	22	p = 0.19949 q = 0.26074
	model8	-3772.27	24	p0 = 0.99394 p = 0.25414 q = 0.34628	(p1 = 0.00606) w = 4.41278
ndhA	model0	-2223.17	21	omega (dN/dS) = 0.15941
	model1	-2203.96	22	p: 0.87134 0.12866	w: 0.02286 1.00000
	model2	-2183.16	24	p: 0.87977 0.10729 0.01293	w: 0.04291 1.00000 17.69205	34 L 0.972* 8.978 +- 1.870	287 S 0.995** 9.171 +- 1.419	290 E 0.990* 9.128 +- 1.537
	model3	-2182.86	25	p: 0.95379 0.03604 0.01018	w: 0.08104 2.61095 20.09542
	model7	-2204.48	22	p = 0.02449 q = 0.14761
	model8	-2183.29	24	p0 = 0.98688 p = 0.07127 q = 0.41368	(p1 = 0.01312) w = 17.59437
ndhB	model0	-2280.56	21	omega (dN/dS) = 0.07333
	model1	-2280.56	22	p: 0.99999 0.00001	w: 0.07332 1.00000
	model2	-2248.32	24	p: 0.99803 0.00000 0.00197	w: 0.12260 1.00000 193.94108
	model3	-2280.56	25	p: 0.47806 0.28667 0.23527	w: 0.07331 0.07334 0.07337
	model7	-2280.56	22	p = 7.87726 q = 99.00000
	model8	-2248.33	24	p0 = 0.99803 p = 13.87849 q = 99.00000	(p1 = 0.00197) w = 194.04112
ndhC	model0	-744.177	21	omega (dN/dS) = 0.08426
	model1	-735.695	22	p: 0.91217 0.08783	w: 0.00689 1.00000
	model2	-724.925	24	p: 0.87415 0.10837 0.01748	w: 0.00063 1.00000 13.78506	98 L 0.992** 8.755 +- 1.65
	model3	-724.924	25	p: 0.87146 0.11101 0.01753	w: 0.00000 0.97088 13.74001
	model7	-735.76	22	p = 0.00573 q = 0.03746
	model8	-724.932	24	p0 = 0.98237 p = 0.00838 q = 0.05613	(p1 = 0.01763) w = 13.56616
ndhD	model0	-3162.47	21	omega (dN/dS) = 0.14816
	model1	-3150.78	22	p: 0.90733 0.09267	w: 0.06527 1.00000
	model2	-3149.76	24	p: 0.96423 0.00000 0.03577	w: 0.09256 1.00000 2.14056
	model3	-3149.76	25	p: 0.04616 0.91807 0.03577	w: 0.09255 0.09256 2.14057
	model7	-3151.79	22	p = 0.12078 q = 0.64469
	model8	-3149.78	24	p0 = 0.96481 p = 10.23250 q = 99.00000	(p1 = 0.03519) w = 2.15522
ndhG	model0	-1081.23	21	omega (dN/dS) = 0.15207
	model1	-1080.21	22	p: 0.90356 0.09644	w: 0.08404 1.00000
	model2	-1065.9	24	p: 0.83000 0.16383 0.00617	w: 0.08190 1.00000 28.44036
	model3	-1080.2	25	p: 0.63429 0.00024 0.36547	w: 0.00000 0.45577 0.45596
	model7	-1080.21	22	p = 0.23937 q = 1.16429
	model8	-1065.89	24	p0 = 0.99382 p = 0.17012 q = 0.56697	(p1 = 0.00618) w = 28.35161
ndhI	model0	-984.773	21	omega (dN/dS) = 0.15366
	model1	-980.848	22	p: 0.90313 0.09687	w: 0.06424 1.00000
	model2	-979.376	24	p: 0.97569 0.00000 0.02431	w: 0.10250 1.00000 4.46966
	model3	-979.376	25	p: 0.97265 0.00304 0.02431	w: 0.10250 0.10250 4.46966
	model7	-981.261	22	p = 0.10611 q = 0.54260
	model8	-979.395	24	p0 = 0.97586 p = 11.42097 q = 99.00000	(p1 = 0.02414) w = 4.47862
ndhJ	model0	-950.001	21	omega (dN/dS) = 0.10671
	model1	-949.606	22	p: 0.96078 0.03922	w: 0.07808 1.00000
	model2	-934.057	24	p: 0.90713 0.08650 0.00637	w: 0.09727 1.00000 30.03028
	model3	-949.604	25	p: 0.24753 0.52577 0.22669	w: 0.03337 0.03337 0.37762
	model7	-949.604	22	p = 0.35042 q = 2.68676
	model8	-934.052	24	p0 = 0.99363 p = 0.26887 q = 1.25289	(p1 = 0.00637) w = 30.00851
ndhK	model0	-1324.09	21	omega (dN/dS) = 0.14410
	model1	-1319.83	22	p: 0.88319 0.11681	w: 0.04312 1.00000
	model2	-1319.64	24	p: 0.95138 0.00000 0.04862	w: 0.07719 1.00000 1.86582
	model3	-1319.64	25	p: 0.65539 0.29599 0.04862	w: 0.07719 0.07719 1.86582
	model7	-1319.97	22	p = 0.06195 q = 0.33240
	model8	-1319.65	24	p0 = 0.95162 p = 8.37742 q = 99.00000	(p1 = 0.04838) w = 1.86535
petA	model0	-1857.95	21	omega (dN/dS) = 0.14741
	model1	-1853.24	22	p: 0.85627 0.14373	w: 0.02238 1.00000
	model2	-1832.37	24	p: 0.79967 0.19709 0.00323	w: 0.00006 1.00000 49.94858
	model3	-1853.21	25	p: 0.57062 0.22610 0.20327	w: 0.00000 0.00000 0.77360
	model7	-1853.21	22	p = 0.03032 q = 0.15942
	model8	-1832.37	24	p0 = 0.99676 p = 0.00502 q = 0.02606	(p1 = 0.00324) w = 50.13173	29 Q 0.951* 7.509 +- 2.434
petB	model0	-853.384	21	omega (dN/dS) = 6.65353
	model1	-863.168	22	p: 0.00001 0.99999	w: 1.00000 1.00000
	model2	-850.934	24	p: 0.21064 0.41291 0.37645	w: 1.00000 1.00000 16.46339	35 Q 0.994** 9.363 +- 1.321	60 L 0.999** 9.404 +- 1.188	73 P 0.999** 9.403 +- 1.192	103 P 0.993** 9.348 +- 1.368	118 L 0.991** 9.331 +- 1.415	130 H 0.992** 9.346 +- 1.373
	model3	-850.602	25	p: 0.90034 0.00000 0.09966	w: 4.02397 6.33128 35.07730
	model7	-863.168	22	p = 99.00000 q = 0.00500
	model8	-850.934	24	p0 = 0.62355 p = 26.33743 q = 0.00500	(p1 = 0.37645) w = 16.46342	5 R 0.958* 8.720 +- 2.135	14 R 0.967* 8.801 +- 1.995	15 P 0.951* 8.665 +- 2.222	22 L 0.963* 8.769 +- 2.052	35 Q 0.998** 9.068 +- 1.397	44 S 0.954* 8.690 +- 2.183	46 C 0.961* 8.753 +- 2.080	50 V 0.954* 8.692 +- 2.180	60 L 1.000** 9.086 +- 1.346	61 A 0.958* 8.720 +- 2.134	66 P 0.955* 8.693 +- 2.179	67 V 0.960* 8.740 +- 2.101	70 S 0.962* 8.759 +- 2.069	71 V 0.963* 8.766 +- 2.056	73 P 1.000** 9.085 +- 1.347	77 A 0.957* 8.714 +- 2.145	78 L 0.963* 8.765 +- 2.059	85 I 0.962* 8.757 +- 2.073	96 Y 0.961* 8.747 +- 2.090	103 P 0.997** 9.061 +- 1.416	110 E 0.966* 8.797 +- 2.002	118 L 0.996** 9.054 +- 1.436	120 V 0.959* 8.733 +- 2.114	129 C 0.961* 8.747 +- 2.089	130 H 0.997** 9.060 +- 1.418	134 P 0.958* 8.725 +- 2.127	135 S 0.958* 8.728 +- 2.122	140 S 0.956* 8.709 +- 2.153	144 K 0.961* 8.747 +- 2.090	145 G 0.966* 8.796 +- 2.005
petD	model0	-837.337	21	omega (dN/dS) = 0.10092
	model1	-827.494	22	p: 0.93025 0.06975	w: 0.00000 1.00000
	model2	-824.636	24	p: 0.94344 0.04091 0.01566	w: 0.00000 1.00000 6.65705
	model3	-824.696	25	p: 0.00000 0.97469 0.02531	w: 0.00000 0.01648 5.17227
	model7	-827.84	22	p = 0.00500 q = 0.04894
	model8	-824.686	24	p0 = 0.97622 p = 0.01404 q = 0.36911	(p1 = 0.02378) w = 5.34578
petG	model0	-202.544	21	omega (dN/dS) = 0.00010
	model1	-202.541	22	p: 0.99999 0.00001	w: 0.00000 1.00000
	model2	-183.152	24	p: 0.97355 0.00000 0.02645	w: 0.00000 1.00000 245.21602
	model3	-202.541	25	p: 0.30804 0.43918 0.25278	w: 0.00000 0.00000 0.00000
	model7	-202.541	22	p = 0.00500 q = 99.00000
	model8	-183.152	24	p0 = 0.97355 p = 0.00500 q = 99.00000	(p1 = 0.02645) w = 245.21494
petL	model0	-190.382	21	omega (dN/dS) = 0.03587
	model1	-190.382	22	p: 0.99999 0.00001	w: 0.03587 1.00000
	model2	-178.778	24	p: 0.96837 0.00000 0.03163	w: 0.14077 1.00000 61.65776
	model3	-190.382	25	p: 0.20732 0.31828 0.47440	w: 0.03587 0.03587 0.03587
	model7	-190.391	22	p = 3.76234 q = 99.00000
	model8	-178.78	24	p0 = 0.96837 p = 16.31343 q = 99.00000	(p1 = 0.03163) w = 61.69980
petN	model0	-175.231	21	omega (dN/dS) = 0.00010
	model1	-175.226	22	p: 0.99999 0.00001	w: 0.00000 1.00000
	model2	-158.935	24	p: 0.96664 0.00000 0.03336	w: 0.00000 1.00000 249.46676
	model3	-175.226	25	p: 0.23608 0.23591 0.52800	w: 0.00000 0.00000 0.00000
	model7	-175.226	22	p = 0.00500 q = 99.00000
	model8	-158.935	24	p0 = 0.96663 p = 0.00500 q = 72.52251	(p1 = 0.03337) w = 249.46692
psaA	model0	-3947.28	21	omega (dN/dS) = 0.04239
	model1	-3938.32	22	p: 0.95512 0.04488	w: 0.00000 1.00000
	model2	-3920.8	24	p: 0.95069 0.04798 0.00133	w: 0.00000 1.00000 41.49609
	model3	-3938.3	25	p: 0.46944 0.48217 0.04839	w: 0.00000 0.00000 0.89741
	model7	-3939.31	22	p = 0.01133 q = 0.21864
	model8	-3921.79	24	p0 = 0.99866 p = 0.01121 q = 0.20893	(p1 = 0.00134) w = 41.40181
psaB	model0	-4029.57	21	omega (dN/dS) = 0.03225
	model1	-4020.54	22	p: 0.97892 0.02108	w: 0.01188 1.00000
	model2	-4006.99	24	p: 0.98083 0.01657 0.00259	w: 0.01529 1.00000 17.50495	206 S 0.983* 8.414 +- 2.204
	model3	-4009.95	25	p: 0.99726 0.00000 0.00274	w: 0.02953 2.21874 17.14671
	model7	-4021.72	22	p = 0.01199 q = 0.25385
	model8	-4006.71	24	p0 = 0.99730 p = 0.01332 q = 0.29693	(p1 = 0.00270) w = 17.25063
psaC	model0	-490.016	21	omega (dN/dS) = 0.00866
	model1	-489.868	22	p: 0.98303 0.01697	w: 0.00000 1.00000
	model2	-477.978	24	p: 0.96696 0.01995 0.01308	w: 0.00000 1.00000 22.97316
	model3	-477.85	25	p: 0.97424 0.01276 0.01300	w: 0.00000 3.15689 23.67604
	model7	-489.994	22	p = 0.01377 q = 0.48857
	model8	-478.129	24	p0 = 0.98677 p = 0.00932 q = 0.24577	(p1 = 0.01323) w = 22.76742
psaI	model0	-208.336	21	omega (dN/dS) = 0.03451
	model1	-208.325	22	p: 0.98933 0.01067	w: 0.02983 1.00000
	model2	-195.9	24	p: 0.95249 0.00000 0.04751	w: 0.07266 1.00000 56.84611
	model3	-208.336	25	p: 0.16959 0.26164 0.56877	w: 0.03451 0.03451 0.03451
	model7	-208.338	22	p = 3.60845 q = 99.00000
	model8	-195.902	24	p0 = 0.95251 p = 7.82691 q = 99.00000
psaJ	model0	-276.782	21	omega (dN/dS) = 0.15244
	model1	-275.319	22	p: 0.84166 0.15834	w: 0.00000 1.00000
	model2	-254.299	24	p: 0.58927 0.38655 0.02417	w: 0.00000 1.00000 102.62778
	model3	-253.632	25	p: 0.84044 0.13603 0.02354	w: 0.00530 4.34393 124.77606
	model7	-275.403	22	p = 0.00500 q = 0.02047
	model8	-254.299	24	p0 = 0.97584 p = 0.00501 q = 0.00754	(p1 = 0.02416) w = 103.05600
psbA	model0	-1824.17	21	omega (dN/dS) = 0.00834
	model1	-1824.17	22	p: 0.99999 0.00001	w: 0.00833 1.00000
	model2	-1808.48	24	p: 0.99717 0.00000 0.00283	w: 0.01014 1.00000 32.47824
	model3	-1824.17	25	p: 0.31212 0.29277 0.39511	w: 0.00834 0.00834 0.00834
	model7	-1824.18	22	p = 0.86786 q = 99.00000
	model8	-1808.48	24	p0 = 0.99717 p = 1.05047 q = 99.00000	(p1 = 0.00283) w = 32.47824
psbB	model0	-2756.83	21	omega (dN/dS) = 0.06483
	model1	-2752.51	22	p: 0.94536 0.05464	w: 0.01758 1.00000
	model2	-2734.07	24	p: 0.93081 0.06721 0.00197	w: 0.01424 1.00000 41.62108
	model3	-2752.4	25	p: 0.62985 0.26025 0.10990	w: 0.00000 0.00000 0.62403
	model7	-2752.41	22	p = 0.02678 q = 0.37305
	model8	-2734	24	p0 = 0.99803 p = 0.02495 q = 0.31604	(p1 = 0.00197) w = 41.41563
psbC	model0	-2550.07	21	omega (dN/dS) = 0.05233
	model1	-2549.08	22	p: 0.98202 0.01798	w: 0.03612 1.00000
	model2	-2531.23	24	p: 0.97678 0.02096 0.00226	w: 0.04091 1.00000 36.15994
	model3	-2531.71	25	p: 0.99644 0.00356 0.00000	w: 0.05476 26.72185 47.90141
	model7	-2549.15	22	p = 0.10890 q = 1.74169
	model8	-2531.28	24	p0 = 0.99772 p = 0.11944 q = 1.68200	(p1 = 0.00228) w = 36.09885
psbD	model0	-1795.11	21	omega (dN/dS) = 0.03617
	model1	-1788.88	22	p: 0.96898 0.03102	w: 0.00000 1.00000
	model2	-1770.19	24	p: 0.96019 0.03677 0.00303	w: 0.00000 1.00000 43.13502
	model3	-1773.88	25	p: 0.00000 0.99101 0.00899	w: 0.00000 0.01535 17.19844
	model7	-1790.58	22	p = 0.01075 q = 0.21599
	model8	-1771.55	24	p0 = 0.99683 p = 0.01036 q = 0.19425	(p1 = 0.00317) w = 43.42900	46 L 0.963* 8.702 +- 2.190
psbE	model0	-459.576	21	omega (dN/dS) = 0.08119
	model1	-459.576	22	p: 0.99999 0.00001	w: 0.08119 1.00000
	model2	-435.252	24	p: 0.98808 0.00000 0.01192	w: 0.21858 1.00000 187.11318
	model3	-459.576	25	p: 0.31390 0.56312 0.12298	w: 0.08119 0.08119 0.08119
	model7	-459.582	22	p = 8.81470 q = 99.00000
	model8	-435.254	24	p0 = 0.98808 p = 27.76384 q = 99.00000	(p1 = 0.01192) w = 187.18194
psbH	model0	-477.744	21	omega (dN/dS) = 0.09250
	model1	-477.384	22	p: 0.96974 0.03026	w: 0.07218 1.00000
	model2	-465.113	24	p: 0.91955 0.06352 0.01693	w: 0.11414 1.00000 25.93631
	model3	-464.823	25	p: 0.96623 0.01804 0.01573	w: 0.13446 5.45233 28.36003
	model7	-477.514	22	p = 0.61538 q = 5.61102
	model8	-465.194	24	p0 = 0.98283 p = 0.52095 q = 2.48486	(p1 = 0.01717) w = 25.84142
psbI	model0	-177.847	21	omega (dN/dS) = 0.05843
	model1	-177.847	22	p: 0.99999 0.00001	w: 0.05842 1.00000
	model2	-177.847	24	p: 1.00000 0.00000 0.00000	w: 0.05843 1.00000 1.00000
	model3	-177.847	25	p: 0.21608 0.43536 0.34857	w: 0.05843 0.05843 0.05843
	model7	-177.847	22	p = 6.19606 q = 99.00000
	model8	-177.847	24	p0 = 0.99999 p = 6.19536 q = 99.00000	(p1 = 0.00001) w = 1.00000
psbJ	model0	-256.112	21	omega (dN/dS) = 0.89267
	model1	-255.457	22	p: 0.31355 0.68645	w: 0.00000 1.00000
	model2	-255.106	24	p: 0.43515 0.00000 0.56485	w: 0.00157 1.00000 1.72897
	model3	-255.105	25	p: 0.43677 0.29575 0.26747	w: 0.00388 1.73277 1.73277
	model7	-255.459	22	p = 0.01168 q = 0.00500
	model8	-255.106	24	p0 = 0.43491 p = 0.01330 q = 1.81378	(p1 = 0.56509) w = 1.72941
psbK	model0	-356.375	21	omega (dN/dS) = 0.16630
	model1	-355.584	22	p: 0.86153 0.13847	w: 0.05511 1.00000
	model2	-334.765	24	p: 0.44790 0.53556 0.01655	w: 0.00000 1.00000 129.61510
	model3	-335.181	25	p: 0.98325 0.00000 0.01675	w: 0.65625 3.92042 145.61533
	model7	-355.654	22	p = 0.00761 q = 0.02400
	model8	-334.779	24	p0 = 0.98348 p = 0.00500 q = 0.00500	(p1 = 0.01652) w = 126.99326
psbL	model0	-194.302	21	omega (dN/dS) = 0.06470
	model1	-194.267	22	p: 0.91682 0.08318	w: 0.00000 1.00000
	model2	-194.263	24	p: 0.93818 0.00000 0.06182	w: 0.00000 1.00000 1.53374
	model3	-194.262	25	p: 0.77561 0.16266 0.06172	w: 0.00000 0.00000 1.53831
	model7	-194.291	22	p = 0.16499 q = 2.06509
	model8	-194.262	24	p0 = 0.93827 p = 0.00500 q = 20.43040	(p1 = 0.06173) w = 1.53822
psbM	model0	-214.082	21	omega (dN/dS) = 0.16840
	model1	-213.685	22	p: 0.89277 0.10723	w: 0.09016 1.00000
	model2	-213.685	24	p: 0.89277 0.06756 0.03967	w: 0.09016 1.00000 1.00000
	model3	-213.674	25	p: 0.31545 0.44996 0.23459	w: 0.05038 0.05038 0.60887
	model7	-213.677	22	p = 0.28172 q = 1.25323
	model8	-213.677	24	p0 = 0.99999 p = 0.28173 q = 1.25333	(p1 = 0.00001) w = 1.00000
psbN	model0	-278.358	21	omega (dN/dS) = 0.06933
	model1	-278.358	22	p: 0.99999 0.00001	w: 0.06933 1.00000
	model2	-260.731	24	p: 0.97720 0.00000 0.02280	w: 0.22489 1.00000 63.21477
	model3	-278.358	25	p: 0.48910 0.21619 0.29471	w: 0.06933 0.06933 0.06933
	model7	-278.367	22	p = 7.45330 q = 99.00000
	model8	-260.733	24	p0 = 0.97720 p = 28.81966 q = 99.00000	(p1 = 0.02280) w = 63.25161
psbT	model0	-163.734	21	omega (dN/dS) = 0.00010
	model1	-163.731	22	p: 0.99999 0.00001	w: 0.00000 1.00000
	model2	-163.731	24	p: 1.00000 0.00000 0.00000	w: 0.00000 1.00000 7.98488
	model3	-163.731	25	p: 0.34300 0.43628 0.22072	w: 0.00000 0.00000 0.00000
	model7	-163.731	22	p = 0.00500 q = 99.00000
	model8	-163.731	24	p0 = 0.99999 p = 0.00500 q = 99.00000	(p1 = 0.00001) w = 1.00000
rbcL	model0	-2902.41	21	omega (dN/dS) = 0.18533
	model1	-2850.44	22	p: 0.88371 0.11629	w: 0.00000 1.00000
	model2	-2820.77	24	p: 0.87703 0.10418 0.01880	w: 0.00000 1.00000 11.20460	95 T 0.994** 8.358 +- 1.472	251 M 0.954* 8.059 +- 2.038	279 T 0.998** 8.390 +- 1.399	309 I 0.989* 8.319 +- 1.561	328 S 0.998** 8.394 +- 1.386	447 E 1.000** 8.403 +- 1.362
	model3	-2818.83	25	p: 0.94983 0.04355 0.00662	w: 0.03738 3.77043 21.44766
	model7	-2850.75	22	p = 0.00500 q = 0.04608
	model8	-2820.8	24	p0 = 0.98092 p = 0.00500 q = 0.04615	(p1 = 0.01908) w = 11.01584
rpl2	model0	-1531.49	21	omega (dN/dS) = 0.41672
	model1	-1527.67	22	p: 0.61341 0.38659	w: 0.00000 1.00000
	model2	-1527.24	24	p: 0.85749 0.00000 0.14251	w: 0.15187 1.00000 2.19583
	model3	-1527.24	25	p: 0.55952 0.29797 0.14251	w: 0.15187 0.15188 2.19585
	model7	-1527.68	22	p = 0.00505 q = 0.00767
	model8	-1527.24	24	p0 = 0.85884 p = 17.99767 q = 99.00000	(p1 = 0.14116) w = 2.20526
rpl14	model0	-765.373	21	omega (dN/dS) = 0.16022
	model1	-760.296	22	p: 0.81635 0.18365	w: 0.00000 1.00000
	model2	-738.884	24	p: 0.75773 0.23399 0.00828	w: 0.00000 1.00000 60.73619
	model3	-738.201	25	p: 0.89825 0.09355 0.00820	w: 0.06576 2.91650 69.25862
	model7	-760.34	22	p = 0.00500 q = 0.02058
	model8	-739.023	24	p0 = 0.99171 p = 0.00500 q = 0.01961	(p1 = 0.00829) w = 57.89041
rpl16	model0	-723.743	21	omega (dN/dS) = 0.12794
	model1	-714.14	22	p: 0.87606 0.12394	w: 0.00000 1.00000
	model2	-712.973	24	p: 0.95197 0.00000 0.04803	w: 0.03588 1.00000 3.35188
	model3	-712.973	25	p: 0.02591 0.92605 0.04803	w: 0.03588 0.03588 3.35188
	model7	-714.32	22	p = 0.00644 q = 0.04291
	model8	-712.976	24	p0 = 0.95209 p = 3.75116 q = 99.00000	(p1 = 0.04791) w = 3.35564
rpl20	model0	-914.613	21	omega (dN/dS) = 0.41630
	model1	-914.234	22	p: 0.87269 0.12731	w: 0.33173 1.00000
	model2	-913.72	24	p: 0.97725 0.00000 0.02275	w: 0.37756 1.00000 3.37326
	model3	-913.72	25	p: 0.10193 0.87532 0.02275	w: 0.37756 0.37756 3.37326
	model7	-914.463	22	p = 2.67136 q = 3.63636
	model8	-913.733	24	p0 = 0.97757 p = 60.43569 q = 99.00000	(p1 = 0.02243) w = 3.38512
rpl23	model0	-598.847	21	omega (dN/dS) = 1.24375
	model1	-597.167	22	p: 0.40923 0.59077	w: 0.00000 1.00000
	model2	-589.608	24	p: 0.27237 0.71614 0.01149	w: 0.00000 1.00000 39.02255
	model3	-588.811	25	p: 0.48363 0.50499 0.01137	w: 0.00000 2.14440 53.28790
	model7	-597.169	22	p = 0.00761 q = 0.00504
	model8	-589.614	24	p0 = 0.98851 p = 0.01174 q = 0.00500	(p1 = 0.01149) w = 38.03785
rpl32	model0	-441.161	21	omega (dN/dS) = 0.11316
	model1	-440.342	22	p: 0.91761 0.08239	w: 0.07001 1.00000
	model2	-431.483	24	p: 0.82265 0.15895 0.01840	w: 0.08479 1.00000 15.47872
	model3	-439.872	25	p: 0.58584 0.12200 0.29216	w: 0.00000 0.29275 0.29275
	model7	-439.934	22	p = 0.33273 q = 2.28139
	model8	-431.421	24	p0 = 0.98161 p = 0.24830 q = 0.88738	(p1 = 0.01839) w = 15.16664
rpl33	model0	-404.68	21	omega (dN/dS) = 0.39804
	model1	-404.68	22	p: 0.99999 0.00001	w: 0.39804 1.00000
	model2	-404.68	24	p: 1.00000 0.00000 0.00000	w: 0.39804 1.00000 1.00000
	model3	-404.68	25	p: 0.20383 0.42012 0.37605	w: 0.39804 0.39804 0.39804
	model7	-404.686	22	p = 65.81491 q = 99.00000
	model8	-404.686	24	p0 = 0.99999 p = 65.81405 q = 99.00000	(p1 = 0.00001) w = 1.00000
rpl36	model0	-257.401	21	omega (dN/dS) = 0.01182
	model1	-257.401	22	p: 0.99999 0.00001	w: 0.01182 1.00000
	model2	-241.796	24	p: 0.97367 0.00000 0.02633	w: 0.02520 1.00000 37.17137
	model3	-257.401	25	p: 0.27063 0.36466 0.36471	w: 0.01182 0.01182 0.01182
	model7	-257.409	22	p = 1.23168 q = 99.00000
	model8	-241.799	24	p0 = 0.97367 p = 2.61069 q = 99.00000	(p1 = 0.02633) w = 37.18296
rpoB	model0	-6348.05	21	omega (dN/dS) = 0.24483
	model1	-6331.87	22	p: 0.79941 0.20059	w: 0.06612 1.00000
	model2	-6331.05	24	p: 0.92628 0.00000 0.07372	w: 0.13607 1.00000 1.90180
	model3	-6331.05	25	p: 0.79626 0.13001 0.07373	w: 0.13606 0.13608 1.90172
	model7	-6332.27	22	p = 0.08933 q = 0.25846
	model8	-6331.05	24	p0 = 0.92736 p = 15.79381 q = 99.00000	(p1 = 0.07264) w = 1.91201
rpoC1	model0	-4215.21	21	omega (dN/dS) = 0.25107
	model1	-4199.87	22	p: 0.81145 0.18855	w: 0.07476 1.00000
	model2	-4198.47	24	p: 0.87740 0.10399 0.01861	w: 0.11846 1.00000 3.41037
	model3	-4198.31	25	p: 0.50343 0.47505 0.02151	w: 0.00000 0.41266 3.48669
	model7	-4200.39	22	p = 0.10799 q = 0.31723
	model8	-4198.37	24	p0 = 0.97857 p = 0.42778 q = 1.66141	(p1 = 0.02143) w = 3.41926
rpoC2	model0	-8933.88	21	omega (dN/dS) = 0.30683
	model1	-8915.86	22	p: 0.76173 0.23827	w: 0.10951 1.00000
	model2	-8915.56	24	p: 0.82872 0.13465 0.03664	w: 0.14852 1.00000 1.96047
	model3	-8915.48	25	p: 0.40005 0.55554 0.04441	w: 0.00000 0.42350 2.12379
	model7	-8916.21	22	p = 0.20189 q = 0.42624
	model8		24
rps2	model0	-1406.51	21	omega (dN/dS) = 0.20241
	model1	-1404.53	22	p: 0.86594 0.13406	w: 0.09623 1.00000
	model2	-1382.28	24	p: 0.76509 0.23061 0.00431	w: 0.08175 1.00000 63.63947
	model3	-1381.54	25	p: 0.98143 0.01430 0.00427	w: 0.23676 7.00608 67.55763
	model7	-1404.73	22	p = 0.17623 q = 0.62070
	model8	-1382.35	24	p0 = 0.99569 p = 0.09539 q = 0.22261	(p1 = 0.00431) w = 64.23541
rps4	model0	-1083.3	21	omega (dN/dS) = 0.17076
	model1	-1080.65	22	p: 0.81257 0.18743	w: 0.00331 1.00000
	model2	-1080.65	24	p: 0.80807 0.12316 0.06877	w: 0.00000 1.00000 1.00000
	model3	-1080.61	25	p: 0.31670 0.47068 0.21262	w: 0.00000 0.00000 0.85151
	model7	-1080.62	22	p = 0.01770 q = 0.08546
	model8	-1080.62	24	p0 = 0.88148 p = 0.01071 q = 0.16677	(p1 = 0.11852) w = 1.00000
rps7	model0	-903.384	21	omega (dN/dS) = 0.93601
	model1	-900.523	22	p: 0.44395 0.55605	w: 0.00000 1.00000
	model2	-897.359	24	p: 0.41695 0.50015 0.08289	w: 0.00000 1.00000 6.04969	47 L 0.979* 6.297 +- 2.570
	model3	-896.383	25	p: 0.56334 0.42415 0.01251	w: 0.00000 2.05265 22.83175
	model7	-900.627	22	p = 0.00516 q = 0.00500
	model8	-897.569	24	p0 = 0.64293 p = 0.00500 q = 1.93041	(p1 = 0.35707) w = 2.96412
rps8	model0	-772.145	21	omega (dN/dS) = 0.37043
	model1	-767.248	22	p: 0.68084 0.31916	w: 0.00000 1.00000
	model2	-766.488	24	p: 0.83524 0.00000 0.16476	w: 0.06914 1.00000 2.22709
	model3	-766.488	25	p: 0.22919 0.60605 0.16476	w: 0.06914 0.06914 2.22709
	model7	-767.275	22	p = 0.00500 q = 0.01165
	model8	-766.489	24	p0 = 0.83522 p = 7.41645 q = 99.00000	(p1 = 0.16478) w = 2.22557
rps11	model0	-948.532	21	omega (dN/dS) = 0.30772
	model1	-947.685	22	p: 0.87405 0.12595	w: 0.20996 1.00000
	model2	-947.391	24	p: 0.97101 0.00000 0.02899	w: 0.25601 1.00000 2.71025
	model3	-947.391	25	p: 0.82704 0.14396 0.02899	w: 0.25601 0.25601 2.71025
	model7	-947.933	22	p = 0.86474 q = 1.87895
	model8	-947.399	24	p0 = 0.97163 p = 34.31759 q = 99.00000	(p1 = 0.02837) w = 2.72704
rps12	model0	-672.93	21	omega (dN/dS) = 0.52766
	model1	-666.882	22	p: 0.71627 0.28373	w: 0.00000 1.00000
	model2	-662.041	24	p: 0.91735 0.00000 0.08265	w: 0.11970 1.00000 7.09327	115 S 0.994** 7.666 +- 2.158
	model3	-660.053	25	p: 0.83328 0.15800 0.00873	w: 0.00000 3.69047 58.69455
	model7	-666.896	22	p = 0.00500 q = 0.01171
	model8	-661.97	24	p0 = 0.93948 p = 0.00500 q = 0.02016	(p1 = 0.06052) w = 8.42043
rps14	model0	-653.223	21	omega (dN/dS) = 0.27659
	model1	-649.943	22	p: 0.70791 0.29209	w: 0.00316 1.00000
	model2	-626.69	24	p: 0.55688 0.43242 0.01070	w: 0.00000 1.00000 62.52618	41 W 0.955* 9.347 +- 2.078
	model3	-627.984	25	p: 0.00000 0.98052 0.01948	w: 0.00000 0.46940 44.72234
	model7	-649.944	22	p = 0.00500 q = 0.01148
	model8	-626.727	24	p0 = 0.98933 p = 0.00500 q = 0.00747	(p1 = 0.01067) w = 60.03487
rps16	model0	-491.681	21	omega (dN/dS) = 0.36365
	model1	-489.234	22	p: 0.66451 0.33549	w: 0.03621 1.00000
	model2	-488.241	24	p: 0.86392 0.10665 0.02943	w: 0.19774 1.00000 7.74796
	model3	-488.202	25	p: 0.33742 0.63181 0.03077	w: 0.00000 0.42633 7.68633
	model7	-489.282	22	p = 0.03324 q = 0.05994
	model8	-488.216	24	p0 = 0.96958 p = 0.87277 q = 2.22429	(p1 = 0.03042) w = 7.68756
rps18	model0	-641.215	21	omega (dN/dS) = 0.57181
	model1	-637.968	22	p: 0.50379 0.49621	w: 0.00000 1.00000
	model2	-637.523	24	p: 0.57821 0.00000 0.42179	w: 0.00000 1.00000 1.48172
	model3	-637.523	25	p: 0.53291 0.04530 0.42179	w: 0.00000 0.00000 1.48172
	model7	-637.968	22	p = 0.00500 q = 0.00510
	model8	-637.523	24	p0 = 0.57821 p = 0.00500 q = 2.08117	(p1 = 0.42179) w = 1.48172
ycf2	model0	-11991.5	21	omega (dN/dS) = 1.32822
	model1	-11959.3	22	p: 0.40587 0.59413	w: 0.00000 1.00000
	model2	-11862.3	24	p: 0.87364 0.00003 0.12633	w: 0.62941 1.00000 8.75973	1 K 0.991** 8.301 +- 1.001	2 G 0.958* 8.054 +- 1.661	3 H 0.996** 8.341 +- 0.842	4 Q 0.998** 8.355 +- 0.779	630 H 0.984* 8.251 +- 1.169	974 F 0.985* 8.259 +- 1.143	992 C 0.998** 8.351 +- 0.797	1100 E 0.982* 8.237 +- 1.209	1103 E 0.984* 8.251 +- 1.170	1105 S 0.995** 8.335 +- 0.869	1106 A 0.971* 8.154 +- 1.430	1110 L 0.997** 8.350 +- 0.801	1111 D 0.957* 8.050 +- 1.659	1112 G 0.979* 8.215 +- 1.276	1113 G 0.978* 8.203 +- 1.306	1153 R 0.956* 8.041 +- 1.685	1173 S 0.987* 8.270 +- 1.112	1319 N 0.998** 8.353 +- 0.787	1320 K 0.981* 8.226 +- 1.243	1323 N 0.979* 8.213 +- 1.279	1327 D 1.000** 8.366 +- 0.723	1333 D 0.997** 8.349 +- 0.809	1337 D 0.995** 8.335 +- 0.869	1339 S 0.997** 8.346 +- 0.822	1340 D 0.997** 8.351 +- 0.799	1341 D 0.989* 8.288 +- 1.048	1346 D 0.985* 8.256 +- 1.154	1351 D 0.985* 8.258 +- 1.147	1361 M 0.986* 8.264 +- 1.128	1364 A 0.998** 8.357 +- 0.768	1365 L 0.976* 8.193 +- 1.333	1370 P 0.999** 8.361 +- 0.749	1371 E 0.987* 8.273 +- 1.099	1402 V 0.989* 8.289 +- 1.044	1403 N 0.981* 8.227 +- 1.240	1482 K 0.963* 8.096 +- 1.563	1694 Q 0.988* 8.278 +- 1.082	1779 F 0.980* 8.217 +- 1.270	1782 K 0.976* 8.189 +- 1.341	1807 E 0.997** 8.345 +- 0.826	1811 S 0.975* 8.187 +- 1.349	1812 L 1.000** 8.366 +- 0.724	1813 Y 0.997** 8.348 +- 0.810	1829 P 0.983* 8.246 +- 1.185
	model3	-11861.4	25	p: 0.43677 0.49077 0.07245	w: 0.00000 1.71868 11.47618
	model7	-11959.3	22	p = 0.00748 q = 0.00500
	model8	-11862.3	24	p0 = 0.87379 p = 80.74011 q = 47.44986	(p1 = 0.12621) w = 8.76395	1 K 0.991** 8.301 +- 1.001	2 G 0.958* 8.054 +- 1.661	3 H 0.996** 8.341 +- 0.842	4 Q 0.998** 8.355 +- 0.779	630 H 0.984* 8.251 +- 1.169	974 F 0.985* 8.259 +- 1.143	992 C 0.998** 8.351 +- 0.797	1100 E 0.982* 8.237 +- 1.209	1103 E 0.984* 8.251 +- 1.170	1105 S 0.995** 8.335 +- 0.869	1106 A 0.971* 8.154 +- 1.430	1110 L 0.997** 8.350 +- 0.801	1111 D 0.957* 8.050 +- 1.659	1112 G 0.979* 8.215 +- 1.276	1113 G 0.978* 8.203 +- 1.306	1153 R 0.956* 8.041 +- 1.685	1173 S 0.987* 8.270 +- 1.112	1319 N 0.998** 8.353 +- 0.787	1320 K 0.981* 8.226 +- 1.243	1323 N 0.979* 8.213 +- 1.279	1327 D 1.000** 8.366 +- 0.723	1333 D 0.997** 8.349 +- 0.809	1337 D 0.995** 8.335 +- 0.869	1339 S 0.997** 8.346 +- 0.822	1340 D 0.997** 8.351 +- 0.799	1341 D 0.989* 8.288 +- 1.048	1346 D 0.985* 8.256 +- 1.154	1351 D 0.985* 8.258 +- 1.147	1361 M 0.986* 8.264 +- 1.128	1364 A 0.998** 8.357 +- 0.768	1365 L 0.976* 8.193 +- 1.333	1370 P 0.999** 8.361 +- 0.749	1371 E 0.987* 8.273 +- 1.099	1402 V 0.989* 8.289 +- 1.044	1403 N 0.981* 8.227 +- 1.240	1482 K 0.963* 8.096 +- 1.563	1694 Q 0.988* 8.278 +- 1.082	1779 F 0.980* 8.217 +- 1.270	1782 K 0.976* 8.189 +- 1.341	1807 E 0.997** 8.345 +- 0.826	1811 S 0.975* 8.187 +- 1.349	1812 L 1.000** 8.366 +- 0.724	1813 Y 0.997** 8.348 +- 0.810	1829 P 0.983* 8.246 +- 1.185
ycf3	model0	-969.377	21	omega (dN/dS) = 0.14938
	model1	-963.094	22	p: 0.85313 0.14687	w: 0.00000 1.00000
	model2	-939.099	24	p: 0.79840 0.19568 0.00592	w: 0.00000 1.00000 93.62741
	model3	-937.865	25	p: 0.87898 0.11510 0.00592	w: 0.00000 2.44875 107.61364
	model7	-963.546	22	p = 0.00968 q = 0.05549
	model8	-939.1	24	p0 = 0.99408 p = 0.00500 q = 0.01995	(p1 = 0.00592) w = 94.02237
ycf4	model0	-1097.92	21	omega (dN/dS) = 0.23606
	model1	-1097.92	22	p: 0.99999 0.00001	w: 0.23605 1.00000
	model2	-1078.82	24	p: 0.99457 0.00000 0.00543	w: 0.36234 1.00000 51.11797
	model3	-1097.92	25	p: 0.02473 0.96465 0.01062	w: 0.23605 0.23606 0.23606
	model7	-1097.94	22	p = 30.70020 q = 99.00000
	model8	-1078.82	24	p0 = 0.99457 p = 56.38815 q = 99.00000	(p1 = 0.00543) w = 51.15154
atpB	model0	-2218.86	13	omega (dN/dS) = 0.09339
	model1	-2216.69	14	p: 0.91366 0.08634	w: 0.00000 1.00000
	model2	-2202.56	16	p: 0.99482 0.00000 0.00518	w: 0.08575 1.00000 51.88602	450 S 0.957* 8.466 +- 2.243
	model3	-2200.1	17	p: 0.95963 0.03822 0.00215	w: 0.00000 3.59354 125.59686
	model7	-2216.74	14	p = 0.00500 q = 0.04977
	model8	-2200.7	16	p0 = 0.99780 p = 0.00500 q = 0.04733 (p1 = 0.00220)	w = 115.19415	450 S 0.968* 7.215 +- 2.358
[truncated: 1 more columns]

## Sheet: Sheet2
Table S6 Maximum likelihood parameter estimates of genes in Lonicera plastid genomes.
gene	model	l		np	Estimates of parameters		positively selected sites
atpA	model0	-2221.97		13	omega (dN/dS) = 0.11539
	model1	-2219.89		14	p: 0.89319 0.10681	omega: 0.00000 1.00000
	model2	-2204.2	15.6878	16	p: 0.99503 0.00000 0.00497	omega: 0.12491 1.00000 99.14357	506 E 0.962* 8.911 +- 2.090
	model3	-2204.2	17.7739	17	p: 0.00001 0.99503 0.00497	omega: 0.00000 0.12491 99.14038
	model7	-2219.9		14	p = 0.00500 q = 0.04820
	model8	-2203.46	16.4426	16	p0 = 0.99750 p = 0.01261 q = 0.07012	(p1 = 0.00250) omega = 134.98355	506 E 0.975* 8.167 +- 2.132
atpB	model0	-2218.86		13	omega (dN/dS) =0.09339
	model1	-2216.69		14	p: 0.91366 0.08634	omega: 0.00000 1.00000
	model2	-2202.56	14.1295	16	p: 0.99482 0.00000 0.00518	omega: 0.08575 1.00000 51.88602	450 S 0.957* 8.466 +- 2.243
	model3	-2200.1	18.76	17	p: 0.95963 0.03822 0.00215	omega: 0.00000 3.59354 125.59686
	model7	-2216.74		14	p = 0.00500 q = 0.04977
	model8	-2200.7	16.0424	16	p0 = 0.99780 p = 0.00500 q = 0.04733	(p1 = 0.00220) omega = 115.19415	450 S 0.968* 7.215 +- 2.358
infA	model0	-470.568		13	omega (dN/dS) = 0.30190
	model1	-461.018		14	p: 0.81901 0.18099	omega: 0.00572 1.00000
	model2	-445.676	15.3419	16	p: 0.17614 0.77909 0.04477	omega: 0.26019 0.26019 28.82968	2 N 1.000** 9.777 +- 0.989	8 R 0.998** 9.760 +- 1.064
	model3	-445.676	24.8914	17	p: 0.17614 0.77909 0.04477	omega: 0.26019 0.26019 28.82968
	model7	-461.033		14	p = 0.00500 q = 0.01980
	model8	-445.678	15.3546	16	p0 = 0.95523 p = 34.93033 q = 99.00000	(p1 = 0.04477) omega = 28.85094	2 N 1.000** 9.774 +- 0.987	8 R 0.999** 9.765 +- 1.026
ndhB	model0	-2098.8		13	omega (dN/dS) = 0.03973
	model1	-2098.8		14	p: 0.99999 0.00001	omega: 0.03972 1.00000
	model2	-2074.63	24.173	16	p: 0.99801 0.00000 0.00199	omega: 0.09232 1.00000 999.00000
	model3	-2098.8	-0.000637	17	p: 0.08200 0.42031 0.49769	omega: 0.03934 0.03975 0.03978
	model7	-2098.8		14	p = 4.13507 q = 99.00000
	model8	-2077.84	20.9673	16	p0 = 0.99600 p = 0.00500 q = 2.63178	(p1 = 0.00400) omega = 999.00000	5 V 0.961* 9.108 +- 2.098
ndhH	model0	-1795.49		13	omega (dN/dS) = 0.09188
	model1	-1791.07		14	p: 0.92060 0.07940	omega: 0.00000 1.00000
	model2	-1775.06	16.0161	16	p: 0.99478 0.00000 0.00522	omega: 0.08879 1.00000 52.32105	18 H 0.996** 8.887 +- 1.624
	model3	-1775.06	20.4324	17	p: 0.00000 0.99478 0.00522	omega: 0.00000 0.08879 52.32108
	model7	-1791.24		14	p = 0.00500 q = 0.04969
	model8	-1775.06	16.1773	16	p0 = 0.99478 p = 9.69353 q = 99.00000	(p1 = 0.00522) omega = 52.33363	18 H 0.998** 7.973 +- 1.973
ndhK	model0	-1022.01		13	omega (dN/dS) = 0.10814
	model1	-1019.82		14	p: 0.90584 0.09416	omega: 0.00000 1.00000
	model2	-1005.47	14.3529	16	p: 0.98916 0.00000 0.01084	omega: 0.12419 1.00000 112.17571
	model3	-1005.47	16.5391	17	p: 0.00000 0.98916 0.01084	omega: 0.00000 0.12418 112.17956
	model7	-1019.83		14	p = 0.00500 q = 0.04829
	model8	-1005.32	14.5057	16	p0 = 0.99095 p = 0.01364 q = 0.07844	(p1 = 0.00905) omega = 119.11638	168 S 0.969* 9.081 +- 1.990
psaJ	model0	-222.96		13	omega (dN/dS) = 0.17633
	model1	-220.908		14	p: 0.89870 0.10130	omega: 0.00000 1.00000
	model2	-200.169	20.7389	16	p: 0.95461 0.00000 0.04539	omega: 0.00000 1.00000 999.00000	10 V 0.977* 9.489 +- 1.680
	model3	-2182.86	-1959.9	17	p: 0.95379 0.03604 0.01018	omega: 0.08104 2.61095 20.09542
	model7	-2204.48		14	p = 0.02449 q = 0.14761
	model8	-2183.29	21.1902	16	p0 = 0.98688 p = 0.07127 q = 0.41368	(p1 = 0.01312) omega = 17.59437	10 V 0.991** 9.534 +- 1.410
psbC	model0	-2101.05		13	omega (dN/dS) = 0.05618
	model1	-2098.1		14	p: 0.95524 0.04476	omega: 0.00000 1.00000
	model2	-2100.17	-2.0638	16	p: 0.00000 0.99592 0.00408	omega: 0.00000 1.00000 280.45273	277 G 0.959* 9.183 +- 2.080
	model3	-2081.98	19.0727	17	p: 0.00015 0.99544 0.00441	omega: 0.00000 0.03872 76.37217
	model7	-2098.76		14	p = 0.01028 q = 0.17983
	model8	-2081.98	16.7831	16	p0 = 0.99559 p = 4.02662 q = 99.00000	(p1 = 0.00441) omega = 76.36615	277 G 0.980* 7.287 +- 2.295
rbcL	model0	-2349.97		13	omega (dN/dS) = 0.41155
	model1	-2329.31		14	p: 0.82640 0.17360	omega: 0.00000 1.00000
	model2	-2295.46	33.8513	16	p: 0.79662 0.18089 0.02249	omega: 0.00000 1.00000 28.98894	95 T 0.992** 10.084 +- 1.015	251 M 0.995** 10.110 +- 0.892	279 T 0.996** 10.121 +- 0.837	309 M 0.994** 10.099 +- 0.946	328 A 0.966* 9.843 +- 1.780	447 A 1.000** 10.153 +- 0.633
	model3	-2294.1	55.8716	17	p: 0.96470 0.02959 0.00571	omega: 0.11696 13.54220 67.50971
	model7	-2329.47		14	p = 0.00500 q = 0.02023
	model8	-2295.47	33.9917	16	p0 = 0.97747 p = 0.00961 q = 0.04819	(p1 = 0.02253) omega = 29.25085	95 T 0.998** 10.097 +- 0.792	230 A 0.958* 9.722 +- 2.008	251 M 0.999** 10.105 +- 0.741	255 I 0.972* 9.848 +- 1.708	279 T 0.999** 10.108 +- 0.720	309 M 0.998** 10.101 +- 0.763	328 A 0.985* 9.973 +- 1.336	447 A 1.000** 10.118 +- 0.651	470 A 0.973* 9.860 +- 1.676
rpl16	model0	-643.204		13	omega (dN/dS) = 0.05495
	model1	-640.039		14	p: 0.95555 0.04445	omega: 0.00000 1.00000
	model2	-634.098	5.94053	16	p: 0.00000 0.99077 0.00923	omega: 0.00000 1.00000 296.72734
	model3	-625.909	17.2949	17	p: 0.97758 0.00000 0.02242	omega: 0.00000 0.00000 45.25068
	model7	-640.738		14	p = 0.00730 q = 0.12407
	model8	-625.909	14.8283	16	p0 = 0.97758 p = 0.00500 q = 3.92924	(p1 = 0.02242) omega = 45.25066	41 A 0.962* 9.112 +- 2.091
rpl22	model0	-706.933		13	omega (dN/dS) = 0.81711
	model1	-704.598		14	p: 0.71489 0.28511	omega: 0.00000 1.00000
	model2	-697.808	6.7899	16	p: 0.96523 0.00000 0.03477	omega: 0.11946 1.00000 37.77163
	model3	-697.808	9.12438	17	p: 0.96523 0.00000 0.03477	omega: 0.11946 23.77189 37.77213
	model7	-704.784		14	p = 0.00508 q = 0.00769
	model8	-697.809	6.97509	16	p0 = 0.96524 p = 13.50256 q = 99.00000	(p1 = 0.03476) omega = 37.79812	87 P 0.951* 7.896 +- 2.688
ycf1	model0	-8877.31		13	omega (dN/dS) = 0.81018
	model1	-8859.73		14	p: 0.43677 0.56323	omega: 0.00000 1.00000
	model2	-8838.8	20.9335	16	p: 0.91566 0.00000 0.08434	omega: 0.43147 1.00000 6.06307	66 A 0.962* 6.726 +- 2.049	377 P 0.970* 6.777 +- 1.991	558 C 0.993** 6.915 +- 1.801	619 I 0.991** 6.907 +- 1.813									1111 D 0.957* 8.050 +- 1.659	1112 G 0.979* 8.215 +- 1.276	1113 G 0.978* 8.203 +- 1.306	1153 R 0.956* 8.041 +- 1.685	1173 S 0.987* 8.270 +- 1.112	1319 N 0.998** 8.353 +- 0.787	1320 K 0.981* 8.226 +- 1.243	1323 N 0.979* 8.213 +- 1.279	1327 D 1.000** 8.366 +- 0.723	1333 D 0.997** 8.349 +- 0.809	1337 D 0.995** 8.335 +- 0.869	1339 S 0.997** 8.346 +- 0.822	1340 D 0.997** 8.351 +- 0.799	1341 D 0.989* 8.288 +- 1.048	1346 D 0.985* 8.256 +- 1.154	1351 D 0.985* 8.258 +- 1.147	1361 M 0.986* 8.264 +- 1.128	1364 A 0.998** 8.357 +- 0.768	1365 L 0.976* 8.193 +- 1.333	1370 P 0.999** 8.361 +- 0.749	1371 E 0.987* 8.273 +- 1.099	1402 V 0.989* 8.289 +- 1.044	1403 N 0.981* 8.227 +- 1.240	1482 K 0.963* 8.096 +- 1.563	1694 Q 0.988* 8.278 +- 1.082	1779 F 0.980* 8.217 +- 1.270	1782 K 0.976* 8.189 +- 1.341	1807 E 0.997** 8.345 +- 0.826	1811 S 0.975* 8.187 +- 1.349	1812 L 1.000** 8.366 +- 0.724	1813 Y 0.997** 8.348 +- 0.810
	model3	-8838.8	38.5111	17	p: 0.53455 0.38111 0.08434	omega: 0.43144 0.43152 6.06314
	model7	-8859.98		14	p = 0.00749 q = 0.00500
	model8	-8838.8	21.1797	16	p0 = 0.91583 p = 75.32947 q = 99.00000	(p1 = 0.08417) omega = 6.06768	66 A 0.972* 7.379 +- 1.982	377 P 0.979* 7.423 +- 1.915	516 P 0.951* 7.227 +- 2.189	535 G 0.954* 7.250 +- 2.164	558 C 0.996** 7.537 +- 1.714	619 I 0.995** 7.531 +- 1.725	1250 K 0.958* 7.276 +- 2.126						1111 D 0.957* 8.050 +- 1.659	1112 G 0.979* 8.215 +- 1.276	1113 G 0.978* 8.203 +- 1.306	1153 R 0.956* 8.041 +- 1.685	1173 S 0.987* 8.270 +- 1.112	1319 N 0.998** 8.353 +- 0.787	1320 K 0.981* 8.226 +- 1.243	1323 N 0.979* 8.213 +- 1.279	1327 D 1.000** 8.366 +- 0.723	1333 D 0.997** 8.349 +- 0.809	1337 D 0.995** 8.335 +- 0.869	1339 S 0.997** 8.346 +- 0.822	1340 D 0.997** 8.351 +- 0.799	1341 D 0.989* 8.288 +- 1.048	1346 D 0.985* 8.256 +- 1.154	1351 D 0.985* 8.258 +- 1.147	1361 M 0.986* 8.264 +- 1.128	1364 A 0.998** 8.357 +- 0.768	1365 L 0.976* 8.193 +- 1.333	1370 P 0.999** 8.361 +- 0.749	1371 E 0.987* 8.273 +- 1.099	1402 V 0.989* 8.289 +- 1.044	1403 N 0.981* 8.227 +- 1.240	1482 K 0.963* 8.096 +- 1.563	1694 Q 0.988* 8.278 +- 1.082	1779 F 0.980* 8.217 +- 1.270	1782 K 0.976* 8.189 +- 1.341	1807 E 0.997** 8.345 +- 0.826	1811 S 0.975* 8.187 +- 1.349	1812 L 1.000** 8.366 +- 0.724	1813 Y 0.997** 8.348 +- 0.810
ycf2	model0	-9541.26		13	omega (dN/dS) = 1.17567
	model1	-9535.94		14	p: 0.50568 0.49432	omega: 0.00000 1.00000
	model2	-9500.48	35.4664	16	p: 0.94262 0.00000 0.05738	omega: 0.00000 1.00000 24.50553	677 w 0.987* 9.634 +- 1.363	680 S 0.986* 9.627 +- 1.384	689 P 0.985* 9.613 +- 1.426	690 L 0.985* 9.618 +- 1.410	694 L 0.987* 9.633 +- 1.367	699 N 0.985* 9.619 +- 1.406	701 L 0.984* 9.608 +- 1.438	702 P 0.985* 9.619 +- 1.407	705 F 0.984* 9.609 +- 1.434	706 V 0.996** 9.718 +- 1.073	1204 F 0.984* 9.604 +- 1.451	1225 I 0.984* 9.612 +- 1.427	1500 L 0.987* 9.632 +- 1.368	1509 D 0.983* 9.597 +- 1.470	1630 V 0.986* 9.627 +- 1.382	1631 I 0.985* 9.618 +- 1.410	1783 I 0.985* 9.617 +- 1.413	1789 I 0.985* 9.615 +- 1.419
	model3	-9500.48	40.7836	17	p: 0.00000 0.94260 0.05740	omega: 0.00000 0.00000 24.47494
	model7	-9535.94		14	p = 0.00756 q = 0.00758
	model8	-9500.48	35.4679	16	p0 = 0.94262 p = 0.00500 q = 1.37486	(p1 = 0.05738) omega = 24.49034	677 w 0.993** 8.745 +- 1.305	680 S 0.992** 8.742 +- 1.315	689 P 0.992** 8.735 +- 1.334	690 L 0.992** 8.737 +- 1.326	694 L 0.993** 8.745 +- 1.307	699 N 0.992** 8.738 +- 1.324	701 L 0.991** 8.733 +- 1.339	702 P 0.992** 8.738 +- 1.325	705 F 0.991** 8.733 +- 1.338	706 V 0.998** 8.790 +- 1.174	1204 F 0.991** 8.730 +- 1.345	1225 I 0.992** 8.735 +- 1.334	1500 L 0.993** 8.745 +- 1.307	1509 D 0.991** 8.727 +- 1.354	1630 V 0.992** 8.742 +- 1.314	1631 I 0.992** 8.737 +- 1.326	1783 I 0.992** 8.737 +- 1.328	1789 I 0.992** 8.736 +- 1.331
ycf4	model0	-841.606		13	omega (dN/dS) = 0.14047
	model1	-839.715		14	p: 0.87726 0.12274	omega: 0.00000 1.00000
	model2	-822.235	17.4799	16	p: 0.98892 0.00000 0.01108	omega: 0.19700 1.00000 159.47906
	model3	-822.235	19.3707	17	p: 0.00000 0.98892 0.01108	omega: 0.00000 0.19700 159.47926
	model7	-839.781		14	p = 0.00500 q = 0.04405
	model8	-822.236	17.5449	16	p0 = 0.98892 p = 24.33615 q = 99.00000	(p1 = 0.01108) omega = 159.51018	119 R 0.970* 9.223 +- 1.921
[truncated: 2 more columns]

## Sheet: Sheet3
gene	comparisons	2Δl	df	p
rps7	M1 vs M2	6.32799	2	0.205564
	M0 vs M3	14.0025	4	0.135822
	M7 vs M8	6.11778	2	0.216656
rps12	M1 vs M2	9.68052	2	0.0889101
	M0 vs M3	25.7539	4	0.011893
	M7 vs M8	9.85186	2	0.0851821
rps14	M1 vs M2	46.5049	2	8.92879e-06
	M0 vs M3	50.4787	4	4.50315e-05
	M7 vs M8	46.4348	2	9.08673e-06
atpA	M1 vs M2	38.4184	2	6.74175e-05
	M0 vs M3	78.3227	4	6.45181e-08
	M7 vs M8	39.0131	2	5.81039e-05
infA	M1 vs M2	5.7666	2	0.236537
	M0 vs M3	12.6884	4	0.174876
	M7 vs M8	8.49393	2	0.119614
ndhA	M1 vs M2	41.5936	2	3.04811e-05
	M0 vs M3	80.6235	4	3.73115e-08
	M7 vs M8	42.3803	2	2.50389e-05
ndhC	M1 vs M2	21.5408	2	0.00458391
	M0 vs M3	38.5056	4	0.000700963
	M7 vs M8	21.6559	2	0.00445391
petA	M1 vs M2	41.7324	2	2.9442e-05
	M0 vs M3	9.48566	4	0.314717
	M7 vs M8	41.6736	2	2.98773e-05
petB	M1 vs M2	24.4683	2	0.00220491
	M0 vs M3	5.56354	4	0.594983
	M7 vs M8	24.4683	2	0.00220491
psaB	M1 vs M2	27.1093	2	0.00113931
	M0 vs M3	39.2384	4	0.000593687
	M7 vs M8	30.0258	2	0.000549534
psbD	M1 vs M2	37.374	2	8.75317e-05
	M0 vs M3	42.4457	4	0.000286022
	M7 vs M8	38.0621	2	7.36984e-05
rbcL	M1 vs M2	59.3466	2	3.60187e-07
	M0 vs M3	167.161	4	3.03449e-17
	M7 vs M8	59.8929	2	3.142e-07
ycf2	M1 vs M2	193.898	2	8.86693e-22
	M0 vs M3	260.147	4	3.75601e-27
	M7 vs M8	193.933	2	8.7909e-22
